# Supplementary material for: Transcriptomic analysis of gene expression of Verticillium dahliae upon treatment of the cotton root exudates
Source: BMC Genomics. 2020 Feb 12;21:155. doi: 10.1186/s12864-020-6448-9 (PMC7017574; doi:10.1186/s12864-020-6448-9)
Supplement: Supplementary file 3 — Additional file 3: Table S1. Summary of RNA-seq reads mapped to the reference genome and uniquely mapped’s distribution. [file 12864_2020_6448_MOESM3_ESM.xlsx]

## Sheet: Sheet1
Table S1 Summary of RNA-seq reads mapped to the reference genome and uniquely mapped's distribution
Sample name	Total reads	Total mapped	Multiple mapped	Uniquely mapped	Read-1	Read-2	Reads map to '+'	Reads map to '-'	Non-splice reads	Splice reads	Exon (%)	intron (%)	intergenic (%)
Vd-X-6a	19829720	17294945 (87.22%)	36763 (0.19%)	17258182 (87.03%)	8805670 (44.41%)	8452512 (42.63%)	8601814 (43.38%)	8656368 (43.65%)	14686765 (74.06%)	2571417 (12.97%)	92.5	0.2	7.3
Vd-X-6b	19162740	16941014 (88.41%)	50510 (0.26%)	16890504 (88.14%)	8589560 (44.82%)	8300944 (43.32%)	8412314 (43.9%)	8478190 (44.24%)	14056553 (73.35%)	2833951 (14.79%)	92.6	0.2	7.2
Vd-X-12a	19871376	17220831 (86.66%)	42533 (0.21%)	17178298 (86.45%)	8759661 (44.08%)	8418637 (42.37%)	8556690 (43.06%)	8621608 (43.39%)	14240728 (71.66%)	2937570 (14.78%)	92.1	0.2	7.7
Vd-X-12b	15961608	14745524 (92.38%)	32174 (0.2%)	14713350 (92.18%)	7363946 (46.14%)	7349404 (46.04%)	7345024 (46.02%)	7368326 (46.16%)	12269721 (76.87%)	2443629 (15.31%)	92.4	0.2	7.4
Vd-X-24a	17673746	15621014 (88.39%)	42217 (0.24%)	15578797 (88.15%)	7937310 (44.91%)	7641487 (43.24%)	7755155 (43.88%)	7823642 (44.27%)	12735889 (72.06%)	2842908 (16.09%)	92	0.3	7.7
Vd-X-24b	17855894	15809711 (88.54%)	47339 (0.27%)	15762372 (88.28%)	8044439 (45.05%)	7717933 (43.22%)	7848171 (43.95%)	7914201 (44.32%)	12982868 (72.71%)	2779504 (15.57%)	92.6	0.2	7.2
Vd-X-48a	21469914	16464477(76.69%)	47435 (0.22%)	16417042 (76.47%)	8355659 (38.92%)	8061383 (37.55%)	8184347 (38.12%)	8232695 (38.35%)	13516131 (62.95%)	2900911 (13.51%)	91	0.2	8.8
Vd-X-48b	20335092	16291424 (80.11%)	45996 (0.23%)	16245428 (79.89%)	8257089 (40.61%)	7988339 (39.28%)	8096193 (39.81%)	8149235 (40.07%)	13474833 (66.26%)	2770595 (13.62%)	90.8	0.2	9
Vd-Z-6a	18572808	16203602 (87.24%)	36732 (0.2%)	16166870 (87.05%)	8246396 (44.4%)	7920474 (42.65%)	8057742 (43.38%)	8109128 (43.66%)	13649187 (73.49%)	2517683 (13.56%)	92.9	0.2	7
Vd-Z-6b	16766560	15110537 (90.12%)	33644 (0.2%)	15076893 (89.92%)	7577300 (45.19%)	7499593 (44.73%)	7522424 (44.87%)	7554469 (45.06%)	12624059 (75.29%)	2452834 (14.63%)	92.5	0.2	7.3
Vd-Z-12a	16262760	14923825 (91.77%)	39612 (0.24%)	14884213 (91.52%)	7462200 (45.89%)	7422013 (45.64%)	7422867 (45.64%)	7461346 (45.88%)	12328479 (75.81%)	2555734 (15.72%)	92.7	0.2	7.1
Vd-Z-12b	13820768	12392647(89.67%)	26693 (0.19%)	12365954 (89.47%)	6184562 (44.75%)	6181392 (44.73%)	6169380 (44.64%)	6196574 (44.84%)	10304874 (74.56%)	2061080 (14.91%)	92.3	0.2	7.5
Vd-Z-24a	19634838	18278855 (93.09%)	52875 (0.27%)	18225980 (92.82%)	9111555 (46.41%)	9114425 (46.42%)	9094802 (46.32%)	9131178 (46.5%)	15016653 (76.48%)	3209327 (16.35%)	92.7	0.2	7.1
Vd-Z-24b	19618638	18241162(92.98%)	57467 (0.29%)	18183695 (92.69%)	9090329 (46.34%)	9093366 (46.35%)	9073509 (46.25%)	9110186 (46.44%)	14985035 (76.38%)	3198660 (16.3%)	92.4	0.3	7.4
Vd-Z-48a	18043658	13491029(74.77%)	48113 (0.27%)	13442916 (74.5%)	6842931 (37.92%)	6599985 (36.58%)	6706963 (37.17%)	6735953 (37.33%)	11086026 (61.44%)	2356890 (13.06%)	88.8	0.2	11
Vd-Z-48b	15364870	12113848(78.84%)	41929 (0.27%)	12071919 (78.57%)	6138127 (39.95%)	5933792 (38.62%)	6020439 (39.18%)	6051480 (39.39%)	9986201 (64.99%)	2085718 (13.57%)	88.2	0.2	11.6
Vd-H-6a	15290714	13613182(89.03%)	31166 (0.2%)	13582016 (88.83%)	6794087 (44.43%)	6787929 (44.39%)	6776045 (44.31%)	6805971 (44.51%)	11231890 (73.46%)	2350126 (15.37%)	91.8	0.2	8
Vd-H-6b	21120448	19589720(92.75%)	59895 (0.28%)	19529825 (92.47%)	9765271 (46.24%)	9764554 (46.23%)	9741806 (46.12%)	9788019 (46.34%)	16280891 (77.09%)	3248934 (15.38%)	92.3	0.2	7.5
Vd-H-12a	13729988	12745987(92.83%)	32772 (0.24%)	12713215 (92.59%)	6360766 (46.33%)	6352449 (46.27%)	6342072 (46.19%)	6371143 (46.4%)	10504255 (76.51%)	2208960 (16.09%)	92.1	0.3	7.6
Vd-H-12b	19253012	17389888 (90.32%)	41054 (0.21%)	17348834 (90.11%)	8673904 (45.05%)	8674930 (45.06%)	8659128 (44.98%)	8689706 (45.13%)	14387208 (74.73%)	2961626 (15.38%)	92.4	0.2	7.4
Vd-H-24a	13927336	12656663 (90.88%)	24685 (0.18%)	12631978 (90.7%)	6319870 (45.38%)	6312108 (45.32%)	6305066 (45.27%)	6326912 (45.43%)	10705537 (76.87%)	1926441 (13.83%)	92.4	0.2	7.4
Vd-H-24b	13125772	11839391 (90.2%)	31057 (0.24%)	11808334 (89.96%)	5907347 (45.01%)	5900987 (44.96%)	5890920 (44.88%)	5917414 (45.08%)	9908946 (75.49%)	1899388 (14.47%)	92.3	0.2	7.5
Vd-H-48a	16337922	11686043 (71.53%)	28975 (0.18%)	11657068 (71.35%)	5832103 (35.7%)	5824965 (35.65%)	5819336 (35.62%)	5837732 (35.73%)	9616447 (58.86%)	2040621 (12.49%)	88.7	0.2	11
Vd-H-48b	14591964	11997589 (82.22%)	39004 (0.27%)	11958585 (81.95%)	6020208 (41.26%)	5938377 (40.7%)	5962790 (40.86%)	5995795 (41.09%)	9815149 (67.26%)	2143436 (14.69%)	92.4	0.2	7.4
Vd-W-6a	13654598	12624657 (92.46%)	25549 (0.19%)	12599108 (92.27%)	6303215 (46.16%)	6295893 (46.11%)	6287821 (46.05%)	6311287 (46.22%)	10650555 (78%)	1948553 (14.27%)	92	0.2	7.7
Vd-W-6b	21031720	17758935 (84.44%)	44993 (0.21%)	17713942 (84.22%)	8981181 (42.7%)	8732761 (41.52%)	8833939 (42%)	8880003 (42.22%)	14588423 (69.36%)	3125519 (14.86%)	92.2	0.2	7.6
Vd-W-12a	21134386	17816673 (84.3%)	40005 (0.19%)	17776668 (84.11%)	9026230 (42.71%)	8750438 (41.4%)	8866339 (41.95%)	8910329 (42.16%)	14812202 (70.09%)	2964466 (14.03%)	91.6	0.2	8.1
Vd-W-12b	19622372	17147934 (87.39%)	39462 (0.2%)	17108472 (87.19%)	8683899 (44.26%)	8424573 (42.93%)	8528645 (43.46%)	8579827 (43.72%)	14501039 (73.9%)	2607433 (13.29%)	92.2	0.2	7.5
Vd-W-24a	15360174	12375287 (80.57%)	26672 (0.17%)	12348615 (80.39%)	6278448 (40.87%)	6070167 (39.52%)	6156511 (40.08%)	6192104 (40.31%)	10628620 (69.2%)	1719995 (11.2%)	92.5	0.2	7.4
Vd-W-24b	22685328	20277589 (89.39%)	53547 (0.24%)	20224042 (89.15%)	10275683 (45.3%)	9948359 (43.85%)	10068196 (44.38%)	10155846 (44.77%)	16794548 (74.03%)	3429494 (15.12%)	92.5	0.2	7.2
Vd-W-48a	17868854	12733939 (71.26%)	38758 (0.22%)	12695181 (71.05%)	6454005 (36.12%)	6241176 (34.93%)	6327571 (35.41%)	6367610 (35.64%)	10608352 (59.37%)	2086829 (11.68%)	91	0.2	8.8
Vd-W-48b	21421106	18274880 (85.31%)	51261 (0.24%)	18223619 (85.07%)	9338690 (43.6%)	8884929 (41.48%)	9071164 (42.35%)	9152455 (42.73%)	14976821 (69.92%)	3246798 (15.16%)	93.2	0.2	6.7
Vd-0a(CKa)	15825126	14040868 (88.73%)	35885 (0.23%)	14004983 (88.5%)	7118421 (44.98%)	6886562 (43.52%)	6984308 (44.13%)	7020675 (44.36%)	11729233 (74.12%)	2275750 (14.38%)	91.5	0.3	8.2
Vd-0b(CKb)	13833776	12431199 (89.86%)	28008 (0.2%)	12403191 (89.66%)	6301900 (45.55%)	6101291 (44.1%)	6178545 (44.66%)	6224646 (45%)	10287765 (74.37%)	2115426 (15.29%)	92.1	0.2	7.6
