# Supplementary material for: Transcriptomic analysis of gene expression of Verticillium dahliae upon treatment of the cotton root exudates
Source: BMC Genomics. 2020 Feb 12;21:155. doi: 10.1186/s12864-020-6448-9 (PMC7017574; doi:10.1186/s12864-020-6448-9)
Supplement: Supplementary file 4 — Additional file 4: Table S2. The most enriched GO terms of the up-regulated DEGs in V. dahliae samples vs CK. [file 12864_2020_6448_MOESM4_ESM.xlsx]

## Sheet: firstgroup631_GOEnrichment
Table S2 The most enriched GO terms of the up-regulated DEGs in V. dahliae samples vs CK
GO_accession	Description	Term_type	Over_represented_pValue	Corrected_pValue	DEG_item	DEG_list	Bg_item	Bg_list	Gene_names
The most enriched GO terms of 631 up-regulated genes in samples of groupⅠ
GO:0004553	hydrolase activity, hydrolyzing O-glycosyl compounds	molecular_function	1.219e-05	0.044271	31	408	246	7321	VDAG_07990,VDAG_02077,VDAG_07242,VDAG_03790,VDAG_01866,VDAG_03526,VDAG_07611,VDAG_02469,VDAG_03553,VDAG_08742,VDAG_05270,VDAG_03038,VDAG_09516,VDAG_03483,VDAG_01781,VDAG_07969,VDAG_06252,VDAG_06165,VDAG_02162,VDAG_01555,VDAG_05708,VDAG_09739,VDAG_02499,VDAG_07983,VDAG_06072,VDAG_05396,VDAG_03973,VDAG_02175,VDAG_02542,VDAG_04332,VDAG_02085
GO:0016798	hydrolase activity, acting on glycosyl bonds	molecular_function	2.1538e-05	0.044271	31	408	253	7321	VDAG_01781,VDAG_03483,VDAG_08742,VDAG_03038,VDAG_05270,VDAG_09516,VDAG_03526,VDAG_07611,VDAG_02469,VDAG_03553,VDAG_01866,VDAG_03790,VDAG_07242,VDAG_02077,VDAG_07990,VDAG_04332,VDAG_02085,VDAG_02542,VDAG_03973,VDAG_02175,VDAG_09739,VDAG_02499,VDAG_07983,VDAG_06072,VDAG_05396,VDAG_05708,VDAG_01555,VDAG_06165,VDAG_02162,VDAG_06252,VDAG_07969
GO:0055085	transmembrane transport	biological_process	3.7697e-05	0.051658	55	408	577	7321	VDAG_01200,VDAG_07141,VDAG_06060,VDAG_07782,VDAG_02534,VDAG_07208,VDAG_09983,VDAG_08086,VDAG_02089,VDAG_03626,VDAG_08286,VDAG_04613,VDAG_01701,VDAG_02216,VDAG_05669,VDAG_09088,VDAG_09848,VDAG_05321,VDAG_02159,VDAG_05125,VDAG_02269,VDAG_09121,VDAG_01314,VDAG_02691,VDAG_02890,VDAG_03346,VDAG_07864,VDAG_07188,VDAG_01299,VDAG_01810,VDAG_10437,VDAG_00307,VDAG_02051,VDAG_02222,VDAG_01193,VDAG_05920,VDA…
GO:0005576	extracellular region	cellular_component	0.0002188	0.22488	34	408	305	7321	Novel00159,VDAG_05314,VDAG_02054,VDAG_09252,Novel00267,VDAG_03526,VDAG_10285,VDAG_08685,VDAG_03483,VDAG_09511,VDAG_09279,VDAG_06958,VDAG_03233,VDAG_08090,VDAG_03414,VDAG_05396,VDAG_05251,VDAG_07733,VDAG_07199,VDAG_07242,VDAG_05834,VDAG_02134,VDAG_05278,VDAG_09806,VDAG_06155,VDAG_03354,VDAG_05708,VDAG_08900,VDAG_06165,VDAG_07759,Novel00182,VDAG_07512,VDAG_10063,VDAG_03099
GO:0016491	oxidoreductase activity	molecular_function	0.00030906	0.25411	80	408	983	7321	VDAG_05837,VDAG_09916,VDAG_07863,VDAG_01184,VDAG_04953,VDAG_01869,VDAG_03968,VDAG_06183,VDAG_08689,VDAG_07512,VDAG_06023,VDAG_09097,VDAG_09583,VDAG_04967,VDAG_00779,VDAG_00445,VDAG_04961,VDAG_10407,VDAG_07418,VDAG_05357,VDAG_09313,VDAG_10393,VDAG_10103,VDAG_05839,VDAG_01835,VDAG_09840,VDAG_05396,VDAG_04470,VDAG_10229,VDAG_07047,VDAG_05714,VDAG_04680,VDAG_05324,VDAG_09344,VDAG_10285,VDAG_03038,VDA…
GO:0050661	NADP binding	molecular_function	0.00073673	0.50478	9	408	45	7321	VDAG_03943,VDAG_00833,VDAG_05324,VDAG_03466,VDAG_09269,VDAG_08205,VDAG_10103,VDAG_08106,VDAG_07863
GO:0005975	carbohydrate metabolic process	biological_process	0.0010339	0.60722	38	408	402	7321	VDAG_01866,VDAG_02077,VDAG_10285,VDAG_04598,VDAG_08703,Novel00163,VDAG_03483,VDAG_03038,VDAG_03553,VDAG_07611,VDAG_03526,VDAG_02162,VDAG_06934,VDAG_05082,VDAG_00782,VDAG_01835,VDAG_05396,VDAG_07983,VDAG_03790,VDAG_07242,VDAG_06910,VDAG_07990,VDAG_01781,VDAG_09516,VDAG_05270,VDAG_02469,VDAG_05708,VDAG_01555,VDAG_10443,VDAG_07962,VDAG_06165,VDAG_06252,VDAG_07969,VDAG_02542,VDAG_02175,VDAG_03973,VDA…
GO:0055114	oxidation-reduction process	biological_process	0.0019333	0.99348	72	408	917	7321	VDAG_07863,VDAG_05837,VDAG_09916,VDAG_03968,VDAG_01869,VDAG_07512,VDAG_06023,VDAG_06183,VDAG_09583,VDAG_04967,VDAG_00779,VDAG_04961,VDAG_00445,VDAG_00921,VDAG_05357,VDAG_07418,VDAG_09313,VDAG_10103,VDAG_10393,VDAG_01835,VDAG_05396,VDAG_09840,VDAG_10229,VDAG_07047,VDAG_04680,VDAG_05714,VDAG_05324,VDAG_09344,VDAG_10285,VDAG_03038,VDAG_07327,VDAG_03970,VDAG_02863,VDAG_02697,VDAG_02630,VDAG_01322,VDA…
GO:0050662	coenzyme binding	molecular_function	0.0029285	1	39	408	423	7321	VDAG_01137,VDAG_02077,VDAG_10402,VDAG_01121,VDAG_01181,VDAG_05324,VDAG_10103,VDAG_05835,VDAG_05357,VDAG_05780,VDAG_05396,VDAG_03943,VDAG_10229,VDAG_03884,VDAG_05839,VDAG_02029,VDAG_05297,VDAG_02703,VDAG_08106,VDAG_04967,VDAG_08955,VDAG_05818,VDAG_09806,VDAG_02063,VDAG_05832,VDAG_03466,VDAG_01322,VDAG_08720,VDAG_07863,VDAG_01184,VDAG_05837,VDAG_06386,VDAG_09583,VDAG_09097,VDAG_00833,VDAG_03968,VDA…
GO:0020037	heme binding	molecular_function	0.0037096	1	14	408	113	7321	VDAG_04967,VDAG_05714,VDAG_04680,VDAG_00782,VDAG_06183,VDAG_07512,VDAG_00407,VDAG_06023,VDAG_03967,VDAG_05830,VDAG_09344,VDAG_07777,VDAG_03038,VDAG_01469
GO:0046906	tetrapyrrole binding	molecular_function	0.0046167	1	14	408	116	7321	VDAG_05714,VDAG_04680,VDAG_00782,VDAG_04967,VDAG_03038,VDAG_01469,VDAG_06183,VDAG_00407,VDAG_03967,VDAG_07512,VDAG_06023,VDAG_07777,VDAG_09344,VDAG_05830
GO:0003824	catalytic activity	molecular_function	0.0058256	1	235	408	3691	7321	VDAG_07999,VDAG_07962,VDAG_01555,VDAG_06386,VDAG_00763,VDAG_07969,VDAG_07367,VDAG_03685,VDAG_04957,VDAG_01095,VDAG_02177,VDAG_01869,VDAG_03968,VDAG_04332,VDAG_06183,VDAG_07512,VDAG_09097,VDAG_04154,VDAG_05458,VDAG_08888,VDAG_03790,VDAG_07681,VDAG_06910,VDAG_04961,VDAG_03762,VDAG_01409,VDAG_06155,VDAG_07980,VDAG_01469,VDAG_02469,VDAG_10407,VDAG_09516,VDAG_05357,VDAG_01110,VDAG_00806,VDAG_02162,VDA…
GO:0052689	carboxylic ester hydrolase activity	molecular_function	0.0058437	1	6	408	29	7321	VDAG_07283,VDAG_06997,VDAG_05799,VDAG_08282,Novel00163,VDAG_01782
GO:0016837	carbon-oxygen lyase activity, acting on polysaccharides	molecular_function	0.0062259	1	4	408	15	7321	VDAG_08685,VDAG_06155,VDAG_03354,VDAG_10443
GO:0016620	oxidoreductase activity, acting on the aldehyde or oxo group of donors, NAD or NADP as acceptor	molecular_function	0.0071069	1	6	408	33	7321	VDAG_01322,VDAG_06334,VDAG_10229,VDAG_08955,VDAG_01181,VDAG_07848
GO:0016787	hydrolase activity	molecular_function	0.0078173	1	104	408	1465	7321	VDAG_03038,VDAG_00258,VDAG_10285,VDAG_03483,VDAG_03297,VDAG_05299,VDAG_00047,VDAG_00611,VDAG_00600,VDAG_03101,VDAG_01782,VDAG_05799,VDAG_08712,VDAG_00307,VDAG_08954,VDAG_06482,VDAG_05396,VDAG_04707,VDAG_05008,VDAG_01997,VDAG_08282,VDAG_03894,VDAG_10103,VDAG_00518,VDAG_02162,VDAG_06953,VDAG_08742,VDAG_09516,VDAG_07980,VDAG_01469,VDAG_02469,VDAG_01781,VDAG_00445,VDAG_01409,VDAG_03762,VDAG_07681,VDA…
GO:0004315	3-oxoacyl-[acyl-carrier-protein] synthase activity	molecular_function	0.0080311	1	3	408	7	7321	VDAG_07544,VDAG_04957,VDAG_03466
GO:0016705	oxidoreductase activity, acting on paired donors, with incorporation or reduction of molecular oxygen	molecular_function	0.008048	1	18	408	176	7321	VDAG_07863,VDAG_05830,VDAG_07512,VDAG_03967,VDAG_06023,VDAG_05396,VDAG_03943,VDAG_00833,VDAG_05050,VDAG_01137,VDAG_05714,VDAG_08106,VDAG_04680,VDAG_02703,VDAG_09344,VDAG_07777,VDAG_05832,VDAG_00407
GO:0005506	iron ion binding	molecular_function	0.0096087	1	13	408	116	7321	VDAG_10082,VDAG_04680,VDAG_01103,VDAG_05714,VDAG_05050,VDAG_06023,VDAG_00407,VDAG_07512,VDAG_03967,VDAG_01869,VDAG_09344,VDAG_05830,VDAG_07777
GO:1902578	single-organism localization	biological_process	0.0099702	1	73	408	972	7321	VDAG_07681,VDAG_02691,VDAG_04967,VDAG_09121,VDAG_00921,VDAG_09848,VDAG_05669,VDAG_09707,VDAG_04613,VDAG_02089,VDAG_04365,VDAG_02534,VDAG_04154,VDAG_06060,VDAG_10063,VDAG_07141,VDAG_01200,VDAG_00611,VDAG_09253,VDAG_05048,VDAG_02178,VDAG_07594,VDAG_07870,VDAG_04024,VDAG_09734,VDAG_09835,VDAG_10181,VDAG_07563,VDAG_02222,VDAG_00518,VDAG_09313,VDAG_05920,VDAG_02051,VDAG_10437,VDAG_01810,VDAG_00307,VDA…
GO:0044765	single-organism transport	biological_process	0.010253	1	72	408	956	7321	VDAG_02269,VDAG_02890,VDAG_01314,VDAG_03800,VDAG_02216,VDAG_09088,VDAG_05321,VDAG_05125,VDAG_02159,VDAG_09983,VDAG_08086,VDAG_03626,VDAG_05829,VDAG_08720,VDAG_08286,VDAG_01701,VDAG_07782,VDAG_07208,VDAG_02054,VDAG_04513,VDAG_01491,VDAG_02077,VDAG_00832,VDAG_09292,VDAG_03714,VDAG_01193,VDAG_03649,VDAG_10464,VDAG_03371,VDAG_09279,VDAG_06994,VDAG_03346,VDAG_07188,Novel00114,VDAG_09121,VDAG_04967,VDA…
GO:0004180	carboxypeptidase activity	molecular_function	0.010377	1	5	408	25	7321	VDAG_05135,VDAG_07158,VDAG_01469,VDAG_07183,VDAG_05115
GO:0048037	cofactor binding	molecular_function	0.013154	1	41	408	497	7321	VDAG_01181,VDAG_05324,VDAG_01121,VDAG_01137,VDAG_02077,VDAG_10402,VDAG_05839,VDAG_02029,VDAG_05780,VDAG_05396,VDAG_03943,VDAG_10229,VDAG_03884,VDAG_05357,VDAG_10103,VDAG_05835,VDAG_05832,VDAG_03466,VDAG_03939,VDAG_05818,VDAG_09806,VDAG_02063,VDAG_08955,VDAG_04967,VDAG_09297,VDAG_02703,VDAG_05297,VDAG_08106,VDAG_03968,VDAG_08689,VDAG_09269,VDAG_08205,VDAG_09097,VDAG_09583,VDAG_00833,VDAG_07863,VDA…
GO:0050660	flavin adenine dinucleotide binding	molecular_function	0.015541	1	17	408	177	7321	VDAG_07863,VDAG_05837,VDAG_05357,VDAG_03968,VDAG_05780,VDAG_05396,VDAG_03943,VDAG_09583,VDAG_00833,VDAG_03884,VDAG_01137,VDAG_02703,VDAG_08106,VDAG_10402,VDAG_05832,VDAG_02063,VDAG_09806
GO:0030570	pectate lyase activity	molecular_function	0.016354	1	3	408	11	7321	VDAG_03354,VDAG_06155,VDAG_08685
GO:0005618	cell wall	cellular_component	0.017552	1	4	408	17	7321	VDAG_05299,VDAG_05799,VDAG_03685,VDAG_01782
GO:0030246	carbohydrate binding	molecular_function	0.021473	1	8	408	62	7321	VDAG_05708,VDAG_10443,VDAG_07242,VDAG_06165,VDAG_07135,VDAG_02085,VDAG_03483,VDAG_05396
GO:0004312	fatty acid synthase activity	molecular_function	0.021508	1	3	408	9	7321	VDAG_03466,VDAG_07544,VDAG_04957
GO:0016829	lyase activity	molecular_function	0.024765	1	16	408	172	7321	VDAG_08282,VDAG_04508,VDAG_10443,VDAG_06126,VDAG_03354,VDAG_00763,VDAG_01110,VDAG_10285,VDAG_06155,VDAG_03939,VDAG_08685,VDAG_05801,VDAG_09806,VDAG_05818,VDAG_09297,VDAG_06910
GO:0016903	oxidoreductase activity, acting on the aldehyde or oxo group of donors	molecular_function	0.025821	1	6	408	43	7321	VDAG_01181,VDAG_08955,VDAG_07848,VDAG_01322,VDAG_10229,VDAG_06334
The most enriched GO terms of 580 up-regulated genes in samples of groupⅠ
GO:0004553	hydrolase activity, hydrolyzing O-glycosyl compounds	molecular_function	7.6337e-06	0.027269	29	360	246	7321	VDAG_05708,VDAG_07406,VDAG_07983,VDAG_05042,VDAG_05270,VDAG_06072,VDAG_01169,VDAG_08477,VDAG_07969,VDAG_04734,VDAG_01781,VDAG_07990,VDAG_03712,VDAG_03973,VDAG_10193,VDAG_02162,VDAG_02175,VDAG_07611,VDAG_02274,VDAG_01692,VDAG_04762,VDAG_09230,VDAG_01164,VDAG_07477,VDAG_04943,VDAG_06254,VDAG_09570,VDAG_02085,VDAG_03707
GO:0016798	hydrolase activity, acting on glycosyl bonds	molecular_function	1.3266e-05	0.027269	29	360	253	7321	VDAG_03973,VDAG_10193,VDAG_03712,VDAG_07990,VDAG_01692,VDAG_04762,VDAG_02175,VDAG_02162,VDAG_02274,VDAG_07611,VDAG_06254,VDAG_09570,VDAG_09230,VDAG_01164,VDAG_04943,VDAG_07477,VDAG_02085,VDAG_03707,VDAG_05708,VDAG_05270,VDAG_07406,VDAG_05042,VDAG_07983,VDAG_01169,VDAG_06072,VDAG_01781,VDAG_08477,VDAG_07969,VDAG_04734
GO:0016491	oxidoreductase activity	molecular_function	4.0316e-05	0.055246	75	360	983	7321	VDAG_03968,VDAG_01138,VDAG_09269,VDAG_06613,VDAG_05832,VDAG_06023,VDAG_05835,VDAG_09097,VDAG_09524,VDAG_05830,VDAG_04020,VDAG_02029,VDAG_05839,VDAG_02064,VDAG_05714,VDAG_00779,VDAG_08689,VDAG_04952,VDAG_05837,VDAG_02013,VDAG_02063,VDAG_05456,VDAG_03943,VDAG_08205,VDAG_08106,VDAG_05170,VDAG_07187,VDAG_03782,VDAG_08955,VDAG_03371,VDAG_07848,VDAG_09916,VDAG_02535,VDAG_02568,VDAG_00445,VDAG_09806,VDA…
GO:0055114	oxidation-reduction process	biological_process	6.4258e-05	0.062729	70	360	917	7321	VDAG_03630,VDAG_08476,VDAG_02272,VDAG_02935,VDAG_04680,VDAG_05050,VDAG_07512,VDAG_09306,VDAG_07775,VDAG_09820,VDAG_03355,VDAG_09305,VDAG_10393,VDAG_10229,VDAG_09574,VDAG_09812,VDAG_07074,VDAG_08028,VDAG_02862,VDAG_07180,VDAG_09297,VDAG_07369,VDAG_02568,VDAG_07865,VDAG_09806,VDAG_00445,VDAG_00921,VDAG_03932,VDAG_05818,VDAG_09345,VDAG_07524,VDAG_05132,VDAG_00833,VDAG_00782,VDAG_03625,VDAG_03428,VDA…
GO:0003824	catalytic activity	molecular_function	7.6641e-05	0.062729	216	360	3691	7321	VDAG_10180,VDAG_10051,VDAG_02844,VDAG_09252,VDAG_04943,VDAG_09574,VDAG_02504,VDAG_04957,VDAG_07074,VDAG_09812,VDAG_09082,VDAG_09534,VDAG_02272,VDAG_02935,VDAG_08476,VDAG_05594,VDAG_09306,VDAG_01110,VDAG_05708,VDAG_03633,VDAG_06071,VDAG_04154,VDAG_01810,VDAG_04033,VDAG_07855,VDAG_05132,VDAG_06254,VDAG_07524,VDAG_03428,VDAG_01692,VDAG_02317,VDAG_07990,VDAG_08383,VDAG_07627,VDAG_00730,VDAG_10278,VDA…
GO:0016705	oxidoreductase activity, acting on paired donors, with incorporation or reduction of molecular oxygen	molecular_function	9.1552e-05	0.062729	21	360	176	7321	VDAG_07074,VDAG_03954,VDAG_05714,VDAG_09574,VDAG_00833,VDAG_03355,VDAG_07775,VDAG_03932,VDAG_02535,VDAG_07512,VDAG_05456,VDAG_03943,VDAG_07865,VDAG_05050,VDAG_08476,VDAG_06023,VDAG_05832,VDAG_04680,VDAG_05830,VDAG_03630,VDAG_08106
GO:0050662	coenzyme binding	molecular_function	0.00016103	0.094568	38	360	423	7321	VDAG_08205,VDAG_08106,VDAG_03874,VDAG_02063,VDAG_03943,VDAG_01705,VDAG_02535,VDAG_07775,VDAG_07187,VDAG_08955,VDAG_10229,VDAG_09574,VDAG_05832,VDAG_05835,VDAG_09097,VDAG_09524,VDAG_07180,VDAG_03688,VDAG_03968,VDAG_02568,VDAG_09806,VDAG_09269,VDAG_08689,VDAG_09345,VDAG_07524,VDAG_00833,VDAG_05132,VDAG_04952,VDAG_05837,VDAG_05818,VDAG_04020,VDAG_02029,VDAG_05839,VDAG_02064,VDAG_03428,VDAG_03682,VDA…
GO:0055085	transmembrane transport	biological_process	0.0004184	0.21501	46	360	577	7321	VDAG_02051,VDAG_03807,VDAG_09121,VDAG_03346,VDAG_10437,VDAG_07208,VDAG_03371,VDAG_04021,VDAG_06242,VDAG_08953,VDAG_10165,VDAG_01193,VDAG_03714,VDAG_01314,VDAG_09848,VDAG_05669,VDAG_02710,VDAG_05125,VDAG_02178,VDAG_10181,VDAG_09835,VDAG_00832,VDAG_08086,VDAG_09088,VDAG_01200,VDAG_07188,VDAG_00307,VDAG_06994,VDAG_00556,VDAG_08142,VDAG_07299,VDAG_07651,VDAG_01810,VDAG_04700,VDAG_05048,VDAG_04024,VDA…
GO:0048037	cofactor binding	molecular_function	0.00051691	0.23611	41	360	497	7321	VDAG_03954,VDAG_03682,VDAG_03485,VDAG_02064,VDAG_03428,VDAG_05839,VDAG_04020,VDAG_02029,VDAG_05818,VDAG_05837,VDAG_05132,VDAG_00833,VDAG_04952,VDAG_02229,VDAG_08689,VDAG_09345,VDAG_07524,VDAG_09269,VDAG_09806,VDAG_02568,VDAG_03968,VDAG_03688,VDAG_07180,VDAG_09524,VDAG_09297,VDAG_09097,VDAG_05835,VDAG_07369,VDAG_05832,VDAG_10229,VDAG_09574,VDAG_08955,VDAG_07187,VDAG_07775,VDAG_02535,VDAG_01705,VDA…
GO:0016787	hydrolase activity	molecular_function	0.0018204	0.74837	94	360	1465	7321	VDAG_03633,VDAG_05708,VDAG_07881,VDAG_08750,VDAG_04082,VDAG_04365,VDAG_09534,VDAG_00579,VDAG_07344,VDAG_10193,VDAG_02079,VDAG_02504,VDAG_08796,VDAG_02175,VDAG_01409,VDAG_04943,VDAG_06953,VDAG_10409,VDAG_02844,VDAG_00445,VDAG_08282,VDAG_08477,VDAG_05635,VDAG_04734,VDAG_07969,VDAG_05149,VDAG_04721,VDAG_05008,Novel00323,VDAG_02862,VDAG_05829,VDAG_00730,VDAG_07990,VDAG_00782,VDAG_01692,VDAG_02317,VDA…
GO:0005975	carbohydrate metabolic process	biological_process	0.0020967	0.78359	33	360	402	7321	VDAG_07611,VDAG_00782,VDAG_04762,VDAG_01692,VDAG_07990,VDAG_06161,VDAG_03707,VDAG_08703,VDAG_09230,VDAG_01164,VDAG_06254,VDAG_05042,VDAG_05270,VDAG_08477,VDAG_04734,VDAG_07969,VDAG_01781,VDAG_02162,VDAG_02175,VDAG_02274,VDAG_10193,VDAG_03973,Novel00163,VDAG_07962,VDAG_07477,VDAG_09570,VDAG_05378,VDAG_01169,VDAG_06910,VDAG_05573,VDAG_05708,VDAG_07406,VDAG_07983
GO:0030246	carbohydrate binding	molecular_function	0.0031943	1	9	360	62	7321	VDAG_10193,VDAG_05708,VDAG_07406,VDAG_02079,VDAG_01692,VDAG_06254,VDAG_01164,VDAG_02085,VDAG_07135
GO:0001871	pattern binding	molecular_function	0.0040501	1	7	360	42	7321	VDAG_05708,VDAG_06254,VDAG_10193,VDAG_07406,VDAG_01164,VDAG_07135,VDAG_01692
GO:0030247	polysaccharide binding	molecular_function	0.0040501	1	7	360	42	7321	VDAG_07406,VDAG_06254,VDAG_05708,VDAG_10193,VDAG_01164,VDAG_01692,VDAG_07135
GO:0015925	galactosidase activity	molecular_function	0.0045455	1	4	360	15	7321	VDAG_01164,VDAG_07477,VDAG_04734,VDAG_02274
GO:0016829	lyase activity	molecular_function	0.0051111	1	17	360	172	7321	VDAG_06155,VDAG_09574,VDAG_04021,VDAG_07855,VDAG_03354,VDAG_09570,VDAG_05818,VDAG_08685,VDAG_10180,VDAG_01110,VDAG_10050,VDAG_09806,VDAG_08866,VDAG_06910,VDAG_08496,VDAG_08282,VDAG_09297
GO:0030248	cellulose binding	molecular_function	0.005631	1	6	360	34	7321	VDAG_01692,VDAG_07406,VDAG_06254,VDAG_05708,VDAG_10193,VDAG_01164
GO:0004565	beta-galactosidase activity	molecular_function	0.0072973	1	3	360	9	7321	VDAG_01164,VDAG_07477,VDAG_04734
GO:0009341	beta-galactosidase complex	cellular_component	0.0072973	1	3	360	9	7321	VDAG_01164,VDAG_07477,VDAG_04734
GO:0007586	digestion	biological_process	0.0074341	1	2	360	3	7321	VDAG_07991,Novel00187
GO:0005576	extracellular region	cellular_component	0.0083139	1	25	360	305	7321	VDAG_09806,VDAG_05708,VDAG_07406,VDAG_07512,VDAG_00147,VDAG_04057,VDAG_01302,VDAG_05278,VDAG_02935,Novel00182,VDAG_05834,VDAG_01692,VDAG_10193,VDAG_06958,VDAG_06155,VDAG_03099,VDAG_07733,VDAG_03287,Novel00187,VDAG_07991,VDAG_08685,VDAG_06254,VDAG_01164,VDAG_09252,VDAG_03354
GO:0046906	tetrapyrrole binding	molecular_function	0.0097827	1	12	360	116	7321	VDAG_04680,VDAG_03355,VDAG_06023,VDAG_08476,VDAG_02536,VDAG_03630,VDAG_05830,VDAG_07074,VDAG_05456,VDAG_07512,VDAG_00782,VDAG_05714
GO:0005506	iron ion binding	molecular_function	0.0099334	1	12	360	116	7321	VDAG_05830,VDAG_03630,VDAG_08476,VDAG_06023,VDAG_03355,VDAG_04680,VDAG_05050,VDAG_05714,VDAG_10082,VDAG_07074,VDAG_05456,VDAG_07512
GO:0008649	rRNA methyltransferase activity	molecular_function	0.014463	1	3	360	11	7321	VDAG_02981,VDAG_04021,VDAG_02272
GO:0030570	pectate lyase activity	molecular_function	0.016428	1	3	360	11	7321	VDAG_03354,VDAG_06155,VDAG_08685
GO:0020037	heme binding	molecular_function	0.019593	1	11	360	113	7321	VDAG_00782,VDAG_05714,VDAG_07074,VDAG_07512,VDAG_05456,VDAG_03630,VDAG_05830,VDAG_03355,VDAG_04680,VDAG_08476,VDAG_06023
GO:0019842	vitamin binding	molecular_function	0.020146	1	4	360	22	7321	VDAG_04952,VDAG_02536,VDAG_03688,VDAG_09269
GO:0043648	dicarboxylic acid metabolic process	biological_process	0.020767	1	5	360	33	7321	VDAG_08955,VDAG_07848,VDAG_00730,VDAG_02935,VDAG_05132
GO:0019087	transformation of host cell by virus	biological_process	0.021693	1	2	360	5	7321	VDAG_08313,VDAG_04543
GO:0050660	flavin adenine dinucleotide binding	molecular_function	0.02275	1	15	360	177	7321	VDAG_08106,VDAG_05837,VDAG_02535,VDAG_09524,VDAG_07775,VDAG_05832,VDAG_09345,VDAG_07524,VDAG_00833,VDAG_09806,VDAG_03954,VDAG_09574,VDAG_02063,VDAG_03943,VDAG_03968
The most enriched GO terms of 1652 up-regulated genes in samples of groupⅡ
GO:0003735	structural constituent of ribosome	molecular_function	3.6991e-12	1.3694e-08	69	951	170	7321	VDAG_09253,VDAG_00364,VDAG_10492,VDAG_04358,Novel00093,VDAG_02441,VDAG_04766,VDAG_06273,VDAG_10225,VDAG_10228,VDAG_04489,VDAG_03918,VDAG_09954,VDAG_01733,VDAG_09423,VDAG_01508,VDAG_03315,VDAG_01978,VDAG_00978,VDAG_03062,VDAG_00181,VDAG_00416,VDAG_09961,VDAG_08793,VDAG_00761,VDAG_00049,VDAG_00058,VDAG_07051,VDAG_01416,VDAG_05756,VDAG_10491,VDAG_05698,VDAG_04560,VDAG_01079,VDAG_05789,VDAG_04609,VDA…
GO:0005840	ribosome	cellular_component	6.6623e-12	1.3694e-08	69	951	170	7321	VDAG_09423,VDAG_01733,VDAG_09954,VDAG_10228,VDAG_04489,VDAG_03918,VDAG_06273,VDAG_10225,VDAG_04766,Novel00093,VDAG_02441,VDAG_10492,VDAG_04358,VDAG_09253,VDAG_00364,VDAG_05940,VDAG_10329,VDAG_04609,VDAG_05789,VDAG_01079,VDAG_04560,VDAG_05698,VDAG_10491,VDAG_00058,VDAG_05756,VDAG_01416,VDAG_07051,VDAG_00978,VDAG_00181,VDAG_00416,VDAG_03062,VDAG_03315,VDAG_01978,VDAG_01508,VDAG_09961,VDAG_08793,VDA…
GO:0006412	translation	biological_process	1.669e-10	2.2871e-07	79	951	249	7321	VDAG_07096,VDAG_01802,VDAG_03591,VDAG_02602,VDAG_09979,VDAG_09266,VDAG_06351,VDAG_01034,VDAG_10447,VDAG_01223,VDAG_06906,VDAG_06075,VDAG_06246,VDAG_06608,Novel00167,VDAG_06306,VDAG_03129,VDAG_04596,VDAG_10310,VDAG_04364,VDAG_06768,VDAG_02494,VDAG_01729,VDAG_08577,Novel00277,VDAG_00178,VDAG_02507,VDAG_06690,VDAG_08858,VDAG_07170,VDAG_05663,VDAG_02791,VDAG_05679,VDAG_01457,VDAG_06601,VDAG_06593,VDA…
GO:0043043	peptide biosynthetic process	biological_process	4.1831e-10	4.2991e-07	79	951	256	7321	VDAG_05679,VDAG_02791,VDAG_06593,VDAG_06601,VDAG_01457,VDAG_02494,VDAG_06768,VDAG_01729,VDAG_08577,VDAG_10310,VDAG_06306,VDAG_03129,VDAG_04596,VDAG_04364,VDAG_08858,VDAG_07170,VDAG_05663,Novel00277,VDAG_00178,VDAG_06690,VDAG_02507,VDAG_06075,VDAG_06906,VDAG_06608,Novel00167,VDAG_06246,VDAG_03591,VDAG_02602,VDAG_01802,VDAG_07096,VDAG_01034,VDAG_10447,VDAG_01223,VDAG_09979,VDAG_09266,VDAG_06351,VDA…
GO:0006518	peptide metabolic process	biological_process	6.4742e-10	5.3231e-07	81	951	269	7321	VDAG_05789,VDAG_04609,VDAG_04372,VDAG_03319,VDAG_05698,VDAG_01079,VDAG_04560,VDAG_10329,VDAG_05940,VDAG_00761,VDAG_09961,VDAG_08793,VDAG_00049,VDAG_01978,VDAG_01508,VDAG_03315,VDAG_00416,VDAG_03062,VDAG_00978,VDAG_00181,VDAG_00307,VDAG_00362,VDAG_10491,VDAG_07051,VDAG_01749,VDAG_01416,VDAG_05756,VDAG_00058,VDAG_04489,VDAG_03918,VDAG_10228,VDAG_09423,VDAG_09954,VDAG_01733,VDAG_04358,VDAG_10492,VDA…
GO:0043604	amide biosynthetic process	biological_process	4.3983e-09	3.0136e-06	80	951	276	7321	VDAG_02602,VDAG_03591,VDAG_07096,VDAG_01802,VDAG_01223,VDAG_10447,VDAG_01034,VDAG_06351,VDAG_09979,VDAG_09266,VDAG_06075,VDAG_06906,Novel00167,VDAG_06608,VDAG_06246,VDAG_08577,VDAG_00591,VDAG_01729,VDAG_06768,VDAG_02494,VDAG_04364,VDAG_06306,VDAG_03129,VDAG_10310,VDAG_04596,VDAG_05663,VDAG_08858,VDAG_07170,VDAG_06690,VDAG_02507,VDAG_00178,Novel00277,VDAG_05679,VDAG_02791,VDAG_06593,VDAG_06601,VDA…
GO:0043603	cellular amide metabolic process	biological_process	1.4319e-08	8.4095e-06	83	951	298	7321	VDAG_03918,VDAG_04489,VDAG_10228,VDAG_09954,VDAG_01733,VDAG_09423,VDAG_09253,VDAG_00364,VDAG_04358,VDAG_10492,VDAG_01385,VDAG_02441,Novel00093,VDAG_10225,VDAG_06273,VDAG_04766,VDAG_02451,VDAG_03319,VDAG_01079,VDAG_04560,VDAG_05698,VDAG_04609,VDAG_05789,VDAG_04372,VDAG_05940,VDAG_10329,VDAG_00033,VDAG_00307,VDAG_08793,VDAG_00761,VDAG_09961,VDAG_00049,VDAG_00181,VDAG_00416,VDAG_00978,VDAG_03062,VDA…
GO:0019538	protein metabolic process	biological_process	5.8891e-08	3.0263e-05	178	951	970	7321	VDAG_10329,VDAG_10063,VDAG_04475,VDAG_09614,VDAG_04445,VDAG_03749,VDAG_04560,VDAG_01079,VDAG_01691,VDAG_08501,VDAG_05789,VDAG_00923,VDAG_08431,VDAG_04372,VDAG_03588,VDAG_00806,VDAG_03131,VDAG_02772,VDAG_00362,VDAG_01212,VDAG_02543,VDAG_00307,VDAG_00049,VDAG_08793,VDAG_00761,VDAG_09961,VDAG_02634,VDAG_00416,VDAG_00181,VDAG_03062,VDAG_01978,VDAG_01508,VDAG_03315,VDAG_08991,VDAG_02272,VDAG_07801,VDA…
GO:0030529	ribonucleoprotein complex	cellular_component	9.5063e-08	4.3423e-05	75	951	247	7321	VDAG_02791,VDAG_05679,VDAG_01457,VDAG_06593,VDAG_06306,VDAG_10310,VDAG_04596,VDAG_03129,VDAG_04364,VDAG_06768,VDAG_02494,VDAG_01729,VDAG_08577,Novel00277,VDAG_03494,VDAG_00178,VDAG_02507,VDAG_06690,VDAG_07170,VDAG_05663,VDAG_04968,VDAG_06906,VDAG_06246,VDAG_06608,VDAG_01802,VDAG_07096,VDAG_03591,VDAG_02602,VDAG_09979,VDAG_06351,VDAG_01034,VDAG_10447,VDAG_01223,VDAG_09253,VDAG_00364,VDAG_04358,VDA…
GO:1901566	organonitrogen compound biosynthetic process	biological_process	1.3969e-07	5.7427e-05	118	951	509	7321	VDAG_00591,VDAG_08577,VDAG_01729,VDAG_05675,VDAG_02494,VDAG_06768,VDAG_04350,VDAG_04364,VDAG_09574,VDAG_08219,VDAG_02862,VDAG_06306,VDAG_10310,VDAG_04596,VDAG_03129,VDAG_05411,VDAG_08773,VDAG_05663,VDAG_07237,VDAG_08858,VDAG_07170,VDAG_02507,VDAG_06690,VDAG_00178,Novel00277,VDAG_05679,VDAG_08189,VDAG_04677,VDAG_00678,VDAG_08916,VDAG_02791,VDAG_06593,VDAG_02737,VDAG_06601,VDAG_01457,VDAG_03617,VDA…
GO:0044267	cellular protein metabolic process	biological_process	3.4356e-07	0.0001284	142	951	729	7321	VDAG_02441,VDAG_01385,VDAG_08426,VDAG_06273,VDAG_02451,VDAG_01374,VDAG_04358,VDAG_00423,VDAG_10492,VDAG_08991,VDAG_02272,VDAG_03918,VDAG_04489,VDAG_07801,VDAG_10228,VDAG_03131,VDAG_00806,VDAG_00362,VDAG_01212,VDAG_00307,VDAG_00049,VDAG_09961,VDAG_08793,VDAG_00761,VDAG_01978,VDAG_01508,VDAG_03315,VDAG_00181,VDAG_02634,VDAG_00416,VDAG_03062,VDAG_10329,VDAG_04475,VDAG_04445,VDAG_01691,VDAG_04560,VDA…
GO:1901564	organonitrogen compound metabolic process	biological_process	5.7766e-07	0.0001979	145	951	700	7321	VDAG_03029,VDAG_08484,VDAG_06953,VDAG_10228,VDAG_03918,VDAG_04489,VDAG_01385,VDAG_02441,VDAG_02451,VDAG_06273,VDAG_03255,VDAG_10492,VDAG_09390,VDAG_06452,VDAG_00244,VDAG_04358,VDAG_00033,VDAG_04736,VDAG_09445,VDAG_10329,VDAG_04560,VDAG_01079,VDAG_04372,VDAG_05789,VDAG_00362,VDAG_09297,VDAG_00307,VDAG_00181,VDAG_00416,VDAG_03062,VDAG_01978,VDAG_03315,VDAG_01508,VDAG_00049,VDAG_08793,VDAG_09961,VDA…
GO:0005198	structural molecule activity	molecular_function	1.4289e-06	0.00045188	80	951	319	7321	VDAG_09659,VDAG_01457,VDAG_06593,VDAG_02791,VDAG_05679,VDAG_00858,Novel00277,VDAG_00178,VDAG_02507,VDAG_06958,VDAG_06690,VDAG_07170,VDAG_05663,VDAG_06306,VDAG_03129,VDAG_10310,VDAG_04596,VDAG_04364,VDAG_06768,VDAG_02494,VDAG_01729,VDAG_08577,VDAG_06246,VDAG_06608,VDAG_06906,Novel00187,VDAG_09979,VDAG_03807,VDAG_06351,VDAG_01034,VDAG_10447,VDAG_01223,VDAG_01802,VDAG_07096,VDAG_03591,VDAG_02602,VDA…
GO:0016491	oxidoreductase activity	molecular_function	2.8211e-05	0.008284	177	951	983	7321	VDAG_07304,VDAG_02029,VDAG_02209,VDAG_10260,VDAG_02063,VDAG_09317,VDAG_09256,VDAG_05728,VDAG_01184,VDAG_08141,VDAG_07117,VDAG_03322,VDAG_08733,VDAG_03391,VDAG_07369,VDAG_00248,VDAG_05173,VDAG_10151,VDAG_09492,VDAG_03938,VDAG_04967,VDAG_09097,VDAG_06613,VDAG_06543,Novel00060,VDAG_09524,VDAG_07187,VDAG_04470,VDAG_10229,VDAG_07488,VDAG_00229,VDAG_01138,VDAG_07512,VDAG_07047,VDAG_09528,VDAG_02228,VDA…
GO:0043232	intracellular non-membrane-bounded organelle	cellular_component	0.00013995	0.038355	86	951	401	7321	VDAG_00416,VDAG_00978,VDAG_00181,VDAG_03062,VDAG_01508,VDAG_01978,VDAG_03315,VDAG_09961,VDAG_08793,VDAG_00761,VDAG_00049,VDAG_00058,VDAG_05756,VDAG_01416,VDAG_07051,VDAG_10491,VDAG_01079,VDAG_04560,VDAG_05698,VDAG_04609,VDAG_05789,VDAG_05940,VDAG_10329,VDAG_10063,VDAG_09253,VDAG_00364,VDAG_10492,VDAG_04358,Novel00093,VDAG_02441,VDAG_08399,VDAG_07636,VDAG_06273,VDAG_10225,VDAG_04766,VDAG_10228,Nov…
GO:0008152	metabolic process	biological_process	0.00015955	0.040995	595	951	4226	7321	VDAG_07137,VDAG_10082,VDAG_04336,VDAG_07902,VDAG_03738,VDAG_02324,VDAG_10414,Novel00253,VDAG_03918,VDAG_02175,VDAG_05714,VDAG_03399,VDAG_05187,VDAG_00788,VDAG_01374,VDAG_06130,VDAG_03255,VDAG_01465,VDAG_07507,VDAG_02008,VDAG_02441,VDAG_09840,VDAG_02451,VDAG_01079,VDAG_01137,VDAG_09121,VDAG_07074,VDAG_04372,VDAG_03932,VDAG_08931,VDAG_10329,VDAG_02499,VDAG_00307,VDAG_01212,VDAG_02543,VDAG_01508,VDA…
GO:0043228	non-membrane-bounded organelle	cellular_component	0.00017454	0.042209	86	951	407	7321	VDAG_01457,VDAG_00911,VDAG_06593,VDAG_02791,VDAG_05679,VDAG_00178,VDAG_02507,VDAG_06690,VDAG_00858,Novel00277,VDAG_05176,VDAG_05663,VDAG_09854,VDAG_07170,VDAG_04364,VDAG_02334,VDAG_10310,VDAG_06306,VDAG_03129,VDAG_04596,VDAG_08577,VDAG_05675,VDAG_06768,VDAG_02494,VDAG_01729,VDAG_06246,VDAG_10189,VDAG_10331,VDAG_06608,VDAG_09848,VDAG_06906,VDAG_02035,VDAG_09979,VDAG_00305,VDAG_07795,VDAG_06351,VDA…
GO:0055114	oxidation-reduction process	biological_process	0.00052604	0.10659	152	951	917	7321	VDAG_00921,VDAG_08219,VDAG_08028,VDAG_01183,VDAG_10310,VDAG_02942,VDAG_01290,VDAG_04973,VDAG_06314,Novel00277,VDAG_06717,VDAG_05818,VDAG_00678,VDAG_02505,VDAG_00200,VDAG_00808,VDAG_09306,VDAG_02519,VDAG_00006,VDAG_02568,VDAG_08635,VDAG_03617,VDAG_02132,VDAG_02509,VDAG_01655,VDAG_07418,VDAG_06317,VDAG_02228,VDAG_06827,VDAG_04413,VDAG_03187,VDAG_04020,VDAG_00189,VDAG_02064,VDAG_05460,VDAG_01322,VDA…
GO:0009144	purine nucleoside triphosphate metabolic process	biological_process	0.00054449	0.10659	16	951	50	7321	VDAG_07805,VDAG_10437,VDAG_00013,VDAG_05626,VDAG_03255,VDAG_09390,VDAG_00226,VDAG_04330,VDAG_03562,VDAG_02737,VDAG_07032,VDAG_00775,VDAG_04478,VDAG_06016,VDAG_03231,VDAG_03029
GO:0009199	ribonucleoside triphosphate metabolic process	biological_process	0.00054449	0.10659	16	951	50	7321	VDAG_03029,VDAG_03231,VDAG_06016,VDAG_04478,VDAG_00775,VDAG_02737,VDAG_03562,VDAG_07032,VDAG_00226,VDAG_04330,VDAG_09390,VDAG_03255,VDAG_05626,VDAG_07805,VDAG_00013,VDAG_10437
GO:0009205	purine ribonucleoside triphosphate metabolic process	biological_process	0.00054449	0.10659	16	951	50	7321	VDAG_03029,VDAG_03231,VDAG_06016,VDAG_04478,VDAG_00775,VDAG_07032,VDAG_03562,VDAG_02737,VDAG_09390,VDAG_04330,VDAG_00226,VDAG_00013,VDAG_10437,VDAG_07805,VDAG_05626,VDAG_03255
GO:0006090	pyruvate metabolic process	biological_process	0.00065097	0.12164	6	951	11	7321	VDAG_03255,VDAG_07805,VDAG_10392,VDAG_06016,VDAG_03029,VDAG_00775
GO:0006165	nucleoside diphosphate phosphorylation	biological_process	0.0009837	0.1685	6	951	11	7321	VDAG_09390,VDAG_00775,VDAG_03029,VDAG_06016,VDAG_07805,VDAG_03255
GO:0046939	nucleotide phosphorylation	biological_process	0.0009837	0.1685	6	951	11	7321	VDAG_03255,VDAG_07805,VDAG_06016,VDAG_03029,VDAG_00775,VDAG_09390
GO:0046034	ATP metabolic process	biological_process	0.0010583	0.17403	15	951	49	7321	VDAG_06016,VDAG_00226,VDAG_04330,VDAG_05626,VDAG_03255,VDAG_04478,VDAG_07805,VDAG_00013,VDAG_10437,VDAG_00775,VDAG_03029,VDAG_03562,VDAG_02737,VDAG_03231,VDAG_07032
GO:0009141	nucleoside triphosphate metabolic process	biological_process	0.0011608	0.18354	16	951	52	7321	VDAG_03231,VDAG_03029,VDAG_04478,VDAG_06016,VDAG_03562,VDAG_02737,VDAG_07032,VDAG_00775,VDAG_10437,VDAG_00013,VDAG_07805,VDAG_05626,VDAG_03255,VDAG_09390,VDAG_00226,VDAG_04330
GO:0015078	hydrogen ion transmembrane transporter activity	molecular_function	0.001355	0.2063	23	951	80	7321	VDAG_07032,VDAG_02737,VDAG_03562,Novel00060,VDAG_03767,VDAG_05626,VDAG_00246,VDAG_00013,VDAG_00217,VDAG_10437,VDAG_00847,VDAG_08926,VDAG_03231,VDAG_09699,VDAG_09533,VDAG_00114,VDAG_00788,VDAG_01767,VDAG_07753,VDAG_10014,VDAG_04478,VDAG_01881,VDAG_00796
GO:0009132	nucleoside diphosphate metabolic process	biological_process	0.0014461	0.21232	6	951	12	7321	VDAG_07805,VDAG_03255,VDAG_03029,VDAG_00775,VDAG_09390,VDAG_06016
GO:0009116	nucleoside metabolic process	biological_process	0.0019541	0.23082	23	951	84	7321	VDAG_04330,VDAG_05719,VDAG_00244,VDAG_00226,VDAG_09390,VDAG_05626,VDAG_03255,VDAG_10437,VDAG_00013,VDAG_07805,VDAG_10153,VDAG_00775,VDAG_07032,VDAG_02737,VDAG_03562,VDAG_04289,VDAG_06016,VDAG_04478,VDAG_06953,VDAG_02939,VDAG_03029,VDAG_03231,VDAG_04785
GO:1901657	glycosyl compound metabolic process	biological_process	0.0019541	0.23082	23	951	84	7321	VDAG_05626,VDAG_03255,VDAG_10437,VDAG_07805,VDAG_00013,VDAG_04330,VDAG_05719,VDAG_00226,VDAG_00244,VDAG_09390,VDAG_07032,VDAG_03562,VDAG_04289,VDAG_02737,VDAG_10153,VDAG_00775,VDAG_04478,VDAG_06016,VDAG_04785,VDAG_03231,VDAG_06953,VDAG_02939,VDAG_03029
