# Supplementary material for: Transcriptomic analysis of gene expression of Verticillium dahliae upon treatment of the cotton root exudates
Source: BMC Genomics. 2020 Feb 12;21:155. doi: 10.1186/s12864-020-6448-9 (PMC7017574; doi:10.1186/s12864-020-6448-9)
Supplement: Supplementary file 5 — Additional file 5: Table S3. The most enriched GO terms of the up-regulated genes in Vd-X, Vd-Z, Vd-H and Vd-W at 6 h and 12 h of cultured, respectively. [file 12864_2020_6448_MOESM5_ESM.xlsx]

## Sheet: Sheet1
Table S3 The most enriched GO terms of the up-regulated genes in Vd-X, Vd-Z, Vd-H and Vd-W at 6h and 12h of cultured, respectively
GO_accession	Description	Term_type	Over_represented_pValue	Corrected_pValue	DEG_item	DEG_list	Bg_item	Bg_list	Gene_names
The enriched GO terms of up-regulated genes in Vd-X vs CK (339)
GO:0055085	transmembrane transport	biological_process	5.36e-05	0.17721	36	231	577	7321	VDAG_08086,VDAG_05125,VDAG_01193,VDAG_03649,VDAG_09121,VDAG_02269,VDAG_09848,VDAG_02890,VDAG_03626,VDAG_03714,VDAG_09088,VDAG_09983,VDAG_07188,VDAG_04513,VDAG_04024,VDAG_00832,VDAG_02051,VDAG_07141,VDAG_02089,VDAG_02178,VDAG_01200,VDAG_07563,VDAG_09279,VDAG_05321,VDAG_09734,VDAG_03371,VDAG_06994,VDAG_10181,VDAG_07208,VDAG_09835,VDAG_10437,VDAG_07864,VDAG_06060,VDAG_10464,VDAG_05920,VDAG_08286
GO:0004553	hydrolase activity, hydrolyzing O-glycosyl compounds	molecular_function	8.78e-05	0.17721	20	231	246	7321	VDAG_01866,VDAG_03038,VDAG_06072,VDAG_03526,VDAG_01555,VDAG_06165,VDAG_02542,VDAG_07990,VDAG_02469,VDAG_05708,VDAG_02162,VDAG_07983,VDAG_03553,VDAG_09739,VDAG_09516,VDAG_08742,VDAG_03790,VDAG_01781,VDAG_05270,VDAG_02175
GO:0016798	hydrolase activity, acting on glycosyl bonds	molecular_function	0.00012932	0.17721	20	231	253	7321	VDAG_07983,VDAG_03553,VDAG_09739,VDAG_02162,VDAG_05270,VDAG_02175,VDAG_09516,VDAG_08742,VDAG_03790,VDAG_01781,VDAG_01555,VDAG_01866,VDAG_06072,VDAG_03038,VDAG_03526,VDAG_05708,VDAG_02469,VDAG_06165,VDAG_07990,VDAG_02542
GO:0050661	NADP binding	molecular_function	0.00051214	0.52635	7	231	45	7321	VDAG_07863,VDAG_09269,VDAG_05324,VDAG_03943,VDAG_08106,VDAG_08205,VDAG_00833
GO:0050660	flavin adenine dinucleotide binding	molecular_function	0.0011674	0.95987	14	231	177	7321	VDAG_09806,VDAG_05832,VDAG_00833,VDAG_02703,VDAG_01137,VDAG_10402,VDAG_08106,VDAG_02063,VDAG_03943,VDAG_05837,VDAG_05780,VDAG_03968,VDAG_07863,VDAG_09583
GO:1902578	single-organism localization	biological_process	0.0038346	1	47	231	972	7321	VDAG_02051,VDAG_07141,VDAG_02089,VDAG_00518,VDAG_09848,VDAG_03714,VDAG_09088,VDAG_10063,VDAG_02890,VDAG_03626,VDAG_04513,VDAG_07681,VDAG_07188,VDAG_09983,VDAG_04024,VDAG_00832,VDAG_09253,VDAG_09121,VDAG_03649,VDAG_02269,VDAG_02054,VDAG_08086,VDAG_01193,VDAG_05125,VDAG_03800,VDAG_07864,VDAG_06060,VDAG_05920,VDAG_09707,VDAG_10464,VDAG_08286,VDAG_06994,VDAG_05829,VDAG_10181,VDAG_07208,VDAG_09835,VDA…
GO:0044765	single-organism transport	biological_process	0.0048805	1	46	231	956	7321	VDAG_02054,VDAG_08086,VDAG_05125,VDAG_01193,VDAG_03649,VDAG_09121,VDAG_02269,VDAG_09848,VDAG_00518,VDAG_02890,VDAG_03626,VDAG_03714,VDAG_09088,VDAG_10063,VDAG_09983,VDAG_04513,VDAG_07188,VDAG_07681,VDAG_09253,VDAG_00832,VDAG_04024,VDAG_07141,VDAG_02051,VDAG_02089,VDAG_02178,VDAG_08720,VDAG_01200,VDAG_09279,VDAG_07563,VDAG_04365,VDAG_05321,VDAG_09734,VDAG_03371,VDAG_05829,VDAG_06994,VDAG_10181,VDA…
GO:0004499	N,N-dimethylaniline monooxygenase activity	molecular_function	0.0060519	1	4	231	24	7321	VDAG_08106,VDAG_00833,VDAG_07863,VDAG_03943
GO:0003824	catalytic activity	molecular_function	0.0069011	1	138	231	3691	7321	VDAG_04598,VDAG_08032,VDAG_06720,VDAG_06997,VDAG_06165,VDAG_04365,VDAG_03967,VDAG_02029,VDAG_01185,VDAG_02634,VDAG_07344,VDAG_02703,VDAG_08689,VDAG_05270,VDAG_01782,VDAG_09583,VDAG_01866,VDAG_01259,VDAG_03101,VDAG_05708,VDAG_07057,VDAG_03685,VDAG_02177,VDAG_05837,VDAG_07983,VDAG_00518,VDAG_08205,VDAG_02063,VDAG_05314,VDAG_05324,VDAG_08712,VDAG_07980,VDAG_01176,VDAG_06907,VDAG_03347,VDAG_07040,VDA…
GO:0004180	carboxypeptidase activity	molecular_function	0.0071011	1	4	231	25	7321	VDAG_07183,VDAG_07158,VDAG_05135,VDAG_01469
GO:0050662	coenzyme binding	molecular_function	0.0071729	1	24	231	423	7321	VDAG_05818,VDAG_00833,VDAG_09806,VDAG_08205,VDAG_05832,VDAG_02063,VDAG_02703,VDAG_08689,VDAG_01137,VDAG_05324,VDAG_02029,VDAG_05837,VDAG_03943,VDAG_05297,VDAG_09269,VDAG_08955,VDAG_08106,VDAG_10402,VDAG_01184,VDAG_08720,VDAG_09583,VDAG_03968,VDAG_07863,VDAG_05780
GO:0016837	carbon-oxygen lyase activity, acting on polysaccharides	molecular_function	0.0081085	1	3	231	15	7321	VDAG_10443,VDAG_03354,VDAG_08685
GO:0005975	carbohydrate metabolic process	biological_process	0.0095153	1	22	231	402	7321	VDAG_03553,VDAG_09739,VDAG_07983,VDAG_02162,VDAG_00782,VDAG_02175,VDAG_05270,VDAG_03790,VDAG_01781,VDAG_09516,VDAG_01555,VDAG_04598,VDAG_03526,VDAG_01866,VDAG_03038,VDAG_10443,VDAG_08703,VDAG_05708,VDAG_06165,VDAG_07990,VDAG_02469,VDAG_02542
GO:0005576	extracellular region	cellular_component	0.013263	1	18	231	305	7321	VDAG_09511,VDAG_10063,VDAG_05278,VDAG_05314,VDAG_03099,VDAG_09806,VDAG_06958,VDAG_02054,VDAG_08090,VDAG_08685,VDAG_05834,VDAG_03526,VDAG_03354,VDAG_09279,VDAG_02134,VDAG_05708,VDAG_08900,VDAG_06165
GO:0016787	hydrolase activity	molecular_function	0.014078	1	62	231	1465	7321	VDAG_08712,VDAG_02175,VDAG_03785,VDAG_01781,VDAG_07745,VDAG_04707,VDAG_03553,VDAG_09739,VDAG_06953,VDAG_07983,VDAG_02709,VDAG_00518,VDAG_03685,VDAG_02287,VDAG_02177,VDAG_07681,VDAG_01469,VDAG_05708,VDAG_08954,VDAG_05299,VDAG_07990,VDAG_02542,VDAG_02469,VDAG_01259,Novel00323,VDAG_01555,VDAG_03101,VDAG_02844,VDAG_05008,VDAG_01782,VDAG_01866,VDAG_03894,VDAG_05270,VDAG_03975,VDAG_08742,VDAG_03790,VDA…
GO:0016709	oxidoreductase activity, acting on paired donors, with incorporation or reduction of molecular oxygen, NAD(P)H as one donor, and incorporation of one atom of oxygen	molecular_function	0.015024	1	4	231	31	7321	VDAG_08106,VDAG_00833,VDAG_07863,VDAG_03943
GO:0016491	oxidoreductase activity	molecular_function	0.017348	1	43	231	983	7321	VDAG_08205,VDAG_09806,VDAG_01137,VDAG_01138,VDAG_02063,VDAG_05324,VDAG_01869,VDAG_06334,VDAG_04961,VDAG_03943,VDAG_05837,VDAG_07777,VDAG_04685,VDAG_05297,VDAG_08106,VDAG_10402,VDAG_02697,VDAG_09583,VDAG_03970,VDAG_05780,VDAG_05050,VDAG_07863,VDAG_03968,VDAG_00833,VDAG_05832,VDAG_05818,VDAG_02703,VDAG_08689,VDAG_06251,VDAG_07047,VDAG_00779,VDAG_02029,VDAG_00782,VDAG_07418,VDAG_09511,VDAG_09269,VDA…
GO:0016021	integral component of membrane	cellular_component	0.019482	1	45	231	1027	7321	VDAG_05920,VDAG_10464,VDAG_08742,VDAG_08286,VDAG_07864,VDAG_01199,VDAG_06994,VDAG_09269,VDAG_07208,VDAG_09835,VDAG_10181,VDAG_05321,VDAG_09734,VDAG_03371,VDAG_01200,VDAG_08720,VDAG_07563,VDAG_09279,VDAG_02178,VDAG_07141,VDAG_02051,VDAG_02089,VDAG_03785,VDAG_04513,VDAG_07188,VDAG_09983,VDAG_04024,VDAG_00832,VDAG_09253,Novel00038,VDAG_00518,VDAG_09848,VDAG_10063,VDAG_03714,VDAG_09088,VDAG_02890,VDA…
GO:0031224	intrinsic component of membrane	cellular_component	0.020961	1	45	231	1032	7321	VDAG_07864,VDAG_10464,VDAG_05920,VDAG_08286,VDAG_08742,VDAG_09269,VDAG_01199,VDAG_06994,VDAG_09835,VDAG_07208,VDAG_10181,VDAG_08720,VDAG_01200,VDAG_07563,VDAG_09279,VDAG_05321,VDAG_09734,VDAG_03371,VDAG_02178,VDAG_03785,VDAG_02051,VDAG_02089,VDAG_07141,VDAG_09848,VDAG_00518,VDAG_02890,VDAG_03626,VDAG_09088,VDAG_03714,VDAG_10063,VDAG_09983,VDAG_04513,VDAG_07188,Novel00038,VDAG_09253,VDAG_00832,VDA…
GO:0005618	cell wall	cellular_component	0.021044	1	3	231	17	7321	VDAG_05299,VDAG_01782,VDAG_03685
GO:0055114	oxidation-reduction process	biological_process	0.024824	1	40	231	917	7321	VDAG_03038,VDAG_09313,VDAG_00445,VDAG_08955,VDAG_03967,VDAG_02029,VDAG_00779,VDAG_07047,VDAG_00782,VDAG_09511,VDAG_07418,VDAG_09269,VDAG_05818,VDAG_00833,VDAG_05832,VDAG_02703,VDAG_02697,VDAG_09583,VDAG_03970,VDAG_05838,VDAG_07863,VDAG_03968,VDAG_05050,VDAG_05780,VDAG_01103,VDAG_10402,VDAG_08106,VDAG_06334,VDAG_02630,VDAG_04961,VDAG_07777,VDAG_05837,VDAG_03943,VDAG_04685,VDAG_09806,VDAG_08205,VDA…
GO:0008901	ferredoxin hydrogenase activity	molecular_function	0.027475	1	1	231	1	7321	VDAG_00445
GO:0016695	oxidoreductase activity, acting on hydrogen as donor	molecular_function	0.027475	1	1	231	1	7321	VDAG_00445
GO:0016699	oxidoreductase activity, acting on hydrogen as donor, iron-sulfur protein as acceptor	molecular_function	0.027475	1	1	231	1	7321	VDAG_00445
GO:0016708	oxidoreductase activity, acting on paired donors, with incorporation or reduction of molecular oxygen, NAD(P)H as one donor, and incorporation of two atoms of oxygen into one donor	molecular_function	0.031285	1	1	231	1	7321	VDAG_05050
GO:0008236	serine-type peptidase activity	molecular_function	0.034715	1	8	231	121	7321	VDAG_03685,VDAG_05135,Novel00323,VDAG_05299,VDAG_08954,VDAG_07040,VDAG_03894,VDAG_01469
GO:0017171	serine hydrolase activity	molecular_function	0.034715	1	8	231	121	7321	VDAG_07040,VDAG_08954,VDAG_05299,VDAG_01469,VDAG_03894,VDAG_03685,VDAG_05135,Novel00323
GO:0030570	pectate lyase activity	molecular_function	0.036098	1	2	231	11	7321	VDAG_08685,VDAG_03354
GO:0048037	cofactor binding	molecular_function	0.03844	1	24	231	497	7321	VDAG_02703,VDAG_01137,VDAG_08689,VDAG_02063,VDAG_09806,VDAG_05832,VDAG_00833,VDAG_08205,VDAG_05818,VDAG_05324,VDAG_02029,VDAG_09269,VDAG_05297,VDAG_03943,VDAG_05837,VDAG_01184,VDAG_08106,VDAG_10402,VDAG_08955,VDAG_08720,VDAG_09583,VDAG_05780,VDAG_03968,VDAG_07863
GO:0004185	serine-type carboxypeptidase activity	molecular_function	0.038601	1	2	231	10	7321	VDAG_01469,VDAG_05135
The enriched GO terms of up-regulated genes in Vd-Z vs CK (302)
GO:0050662	coenzyme binding	molecular_function	0.00052098	1	24	192	423	7321	VDAG_10103,VDAG_05818,VDAG_02077,VDAG_02029,VDAG_01137,VDAG_03884,VDAG_09269,VDAG_01181,VDAG_05832,VDAG_05839,VDAG_00833,VDAG_07863,VDAG_03943,VDAG_05357,VDAG_08955,VDAG_08106,VDAG_08689,VDAG_09806,VDAG_02063,VDAG_05835,VDAG_09097,VDAG_10402,VDAG_03968,VDAG_06386
GO:0048037	cofactor binding	molecular_function	0.00098196	1	26	192	497	7321	VDAG_05832,VDAG_03884,VDAG_01137,VDAG_01181,VDAG_09269,VDAG_02077,VDAG_02029,VDAG_10103,VDAG_05818,VDAG_05357,VDAG_08955,VDAG_03943,VDAG_08106,VDAG_07863,VDAG_00833,VDAG_05839,VDAG_03939,VDAG_05835,VDAG_02063,VDAG_08689,VDAG_09806,VDAG_09297,VDAG_06386,VDAG_03968,VDAG_10402,VDAG_09097
GO:0050661	NADP binding	molecular_function	0.001229	1	6	192	45	7321	VDAG_09269,VDAG_07863,VDAG_08106,VDAG_03943,VDAG_10103,VDAG_00833
GO:0050660	flavin adenine dinucleotide binding	molecular_function	0.0030088	1	12	192	177	7321	VDAG_10402,VDAG_07863,VDAG_03968,VDAG_08106,VDAG_05357,VDAG_03943,VDAG_00833,VDAG_02063,VDAG_01137,VDAG_03884,VDAG_05832,VDAG_09806
GO:0004499	N,N-dimethylaniline monooxygenase activity	molecular_function	0.0035664	1	4	192	24	7321	VDAG_07863,VDAG_08106,VDAG_03943,VDAG_00833
GO:0055085	transmembrane transport	biological_process	0.0049353	1	26	192	577	7321	VDAG_02216,VDAG_07864,VDAG_07208,VDAG_09835,VDAG_02269,VDAG_02159,VDAG_07782,VDAG_07870,VDAG_03346,VDAG_09983,VDAG_03649,VDAG_02691,VDAG_01701,VDAG_10437,VDAG_01491,VDAG_10181,VDAG_02178,VDAG_00832,VDAG_01200,VDAG_10464,VDAG_04024,VDAG_05669,VDAG_01299,VDAG_02051,VDAG_06994,VDAG_09848
GO:0030312	external encapsulating structure	cellular_component	0.0061223	1	6	192	67	7321	VDAG_05539,VDAG_08090,VDAG_05299,VDAG_05799,VDAG_00592,VDAG_06958
GO:0016491	oxidoreductase activity	molecular_function	0.0084478	1	39	192	983	7321	VDAG_10402,VDAG_03782,VDAG_03967,VDAG_03968,VDAG_09097,VDAG_05830,VDAG_06023,VDAG_00779,VDAG_09840,VDAG_01138,VDAG_08955,VDAG_05170,VDAG_08106,VDAG_00833,VDAG_01181,VDAG_05818,VDAG_02029,VDAG_06183,VDAG_05714,VDAG_04953,VDAG_09511,VDAG_02063,VDAG_05835,VDAG_09297,VDAG_07327,VDAG_08689,VDAG_09806,VDAG_07863,VDAG_03943,VDAG_05357,VDAG_07418,VDAG_05839,VDAG_00782,VDAG_03884,VDAG_01137,VDAG_09269,VDA…
GO:0016709	oxidoreductase activity, acting on paired donors, with incorporation or reduction of molecular oxygen, NAD(P)H as one donor, and incorporation of one atom of oxygen	molecular_function	0.0095758	1	4	192	31	7321	VDAG_03943,VDAG_08106,VDAG_07863,VDAG_00833
GO:0005576	extracellular region	cellular_component	0.01115	1	15	192	305	7321	VDAG_05314,VDAG_10063,Novel00267,VDAG_08090,VDAG_05251,VDAG_05834,VDAG_06958,VDAG_09252,VDAG_09806,VDAG_09511,VDAG_03099,VDAG_05278,VDAG_07759,VDAG_03483,VDAG_05708
GO:0055114	oxidation-reduction process	biological_process	0.012322	1	36	192	917	7321	VDAG_00779,VDAG_06023,VDAG_05830,VDAG_10402,VDAG_03968,VDAG_03967,VDAG_05818,VDAG_02029,VDAG_02863,VDAG_01181,VDAG_02630,VDAG_00833,VDAG_09840,VDAG_08106,VDAG_08955,VDAG_07327,VDAG_09297,VDAG_09806,VDAG_02063,VDAG_05835,VDAG_09511,VDAG_05838,VDAG_05714,VDAG_06183,VDAG_10103,VDAG_02077,VDAG_09269,VDAG_01137,VDAG_03884,VDAG_05832,VDAG_00921,VDAG_07418,VDAG_00782,VDAG_07863,VDAG_03943,VDAG_05357
GO:0016787	hydrolase activity	molecular_function	0.0132	1	50	192	1465	7321	VDAG_02077,VDAG_02177,VDAG_02162,VDAG_03762,VDAG_10103,VDAG_09265,VDAG_09269,VDAG_00782,VDAG_08032,VDAG_05008,VDAG_07317,VDAG_07612,VDAG_05799,VDAG_01259,VDAG_05829,VDAG_07344,VDAG_05458,VDAG_07283,VDAG_01409,VDAG_02175,VDAG_06386,VDAG_08712,VDAG_00258,VDAG_05270,VDAG_05082,VDAG_03297,VDAG_09739,VDAG_07611,VDAG_06953,VDAG_03483,VDAG_03973,VDAG_05115,VDAG_05299,VDAG_08211,VDAG_08954,VDAG_07505,VDA…
GO:0071855	neuropeptide receptor binding	molecular_function	0.013724	1	2	192	8	7321	VDAG_07864,VDAG_01382
GO:0005185	neurohypophyseal hormone activity	molecular_function	0.018017	1	1	192	1	7321	VDAG_03099
GO:0009237	siderophore metabolic process	biological_process	0.018017	1	1	192	1	7321	VDAG_05539
GO:0015343	siderophore transmembrane transporter activity	molecular_function	0.018017	1	1	192	1	7321	VDAG_05539
GO:0015603	iron chelate transmembrane transporter activity	molecular_function	0.018017	1	1	192	1	7321	VDAG_05539
GO:0019290	siderophore biosynthetic process	biological_process	0.018017	1	1	192	1	7321	VDAG_05539
GO:0042927	siderophore transporter activity	molecular_function	0.018017	1	1	192	1	7321	VDAG_05539
GO:0048468	cell development	biological_process	0.019707	1	3	192	24	7321	VDAG_05251,VDAG_08090,VDAG_06958
GO:0016705	oxidoreductase activity, acting on paired donors, with incorporation or reduction of molecular oxygen	molecular_function	0.020346	1	10	192	176	7321	VDAG_03967,VDAG_03943,VDAG_08106,VDAG_07863,VDAG_00833,VDAG_05714,VDAG_05830,VDAG_05832,VDAG_06023,VDAG_01137
GO:0016765	transferase activity, transferring alkyl or aryl (other than methyl) groups	molecular_function	0.022464	1	3	192	23	7321	VDAG_05836,VDAG_09269,VDAG_05082
GO:0031854	orexigenic neuropeptide QRFP receptor binding	molecular_function	0.023727	1	1	192	1	7321	VDAG_01382
GO:0008716	D-alanine-D-alanine ligase activity	molecular_function	0.02535	1	2	192	11	7321	VDAG_03347,VDAG_09295
GO:0000086	G2/M transition of mitotic cell cycle	biological_process	0.027102	1	1	192	1	7321	VDAG_08211
GO:0010389	regulation of G2/M transition of mitotic cell cycle	biological_process	0.027102	1	1	192	1	7321	VDAG_08211
GO:0010972	negative regulation of G2/M transition of mitotic cell cycle	biological_process	0.027102	1	1	192	1	7321	VDAG_08211
GO:0030336	negative regulation of cell migration	biological_process	0.027102	1	1	192	1	7321	VDAG_08211
GO:0044839	cell cycle G2/M phase transition	biological_process	0.027102	1	1	192	1	7321	VDAG_08211
GO:1902749	regulation of cell cycle G2/M phase transition	biological_process	0.027102	1	1	192	1	7321	VDAG_08211
The enriched GO terms of up-regulated genes in Vd-H vs CK (327)
GO:0005576	extracellular region	cellular_component	0.00068673	1	21	212	305	7321	VDAG_05251,VDAG_08090,VDAG_07512,VDAG_07759,Novel00267,VDAG_05278,VDAG_09806,VDAG_07733,VDAG_09279,VDAG_05314,Novel00159,VDAG_07242,VDAG_03099,VDAG_08685,VDAG_10285,VDAG_03233,VDAG_06155,VDAG_03414,VDAG_06958,VDAG_05834,VDAG_05396
GO:0055085	transmembrane transport	biological_process	0.0014173	1	29	212	577	7321	VDAG_02178,VDAG_05048,VDAG_07594,VDAG_01810,VDAG_09848,VDAG_01299,VDAG_02216,VDAG_07782,VDAG_09983,VDAG_02269,VDAG_03626,VDAG_00307,VDAG_02051,VDAG_07870,VDAG_00832,VDAG_07188,VDAG_09279,VDAG_03371,VDAG_09835,VDAG_07208,VDAG_10181,VDAG_01314,VDAG_02534,VDAG_07864,VDAG_04613,VDAG_05669,VDAG_01200,VDAG_05920,VDAG_03649
GO:0050662	coenzyme binding	molecular_function	0.0041497	1	23	212	423	7321	VDAG_09806,VDAG_05835,VDAG_08205,VDAG_00833,VDAG_09269,VDAG_10402,VDAG_09097,VDAG_01322,VDAG_04967,VDAG_02077,VDAG_02063,VDAG_05839,VDAG_03943,VDAG_02029,VDAG_08689,VDAG_01137,VDAG_05396,VDAG_08955,VDAG_01121,VDAG_03466,VDAG_03884,VDAG_05837,VDAG_05832
GO:0005179	hormone activity	molecular_function	0.0062625	1	5	212	32	7321	VDAG_09806,VDAG_03414,VDAG_10285,VDAG_07864,VDAG_03099
GO:0050661	NADP binding	molecular_function	0.0083929	1	5	212	45	7321	VDAG_09269,VDAG_00833,VDAG_08205,VDAG_03943,VDAG_03466
GO:0016705	oxidoreductase activity, acting on paired donors, with incorporation or reduction of molecular oxygen	molecular_function	0.0088942	1	11	212	176	7321	VDAG_00407,VDAG_07512,VDAG_01137,VDAG_09344,VDAG_00833,VDAG_03943,VDAG_05832,VDAG_05396,VDAG_07777,VDAG_04680,VDAG_05830
GO:0016491	oxidoreductase activity	molecular_function	0.0094589	1	41	212	983	7321	VDAG_00833,VDAG_09806,VDAG_05839,VDAG_02063,VDAG_01346,VDAG_01322,VDAG_10402,VDAG_05830,VDAG_07777,VDAG_04680,VDAG_09269,VDAG_08689,VDAG_01138,VDAG_07848,VDAG_10285,VDAG_04470,VDAG_03884,VDAG_04953,VDAG_03782,VDAG_01121,VDAG_03466,VDAG_05396,VDAG_00445,VDAG_07512,VDAG_05835,VDAG_08205,VDAG_00407,VDAG_10407,VDAG_01835,VDAG_03943,VDAG_02077,VDAG_04967,VDAG_09097,VDAG_01137,VDAG_09344,VDAG_02029,VDA…
GO:0020037	heme binding	molecular_function	0.014081	1	8	212	113	7321	VDAG_04967,VDAG_05830,VDAG_04680,VDAG_07777,VDAG_09344,VDAG_07512,VDAG_01469,VDAG_00407
GO:0046906	tetrapyrrole binding	molecular_function	0.016084	1	8	212	116	7321	VDAG_09344,VDAG_07512,VDAG_01469,VDAG_00407,VDAG_04967,VDAG_05830,VDAG_04680,VDAG_07777
GO:0050660	flavin adenine dinucleotide binding	molecular_function	0.019784	1	10	212	177	7321	VDAG_10402,VDAG_05396,VDAG_03943,VDAG_05832,VDAG_02063,VDAG_03884,VDAG_05837,VDAG_09806,VDAG_01137,VDAG_00833
GO:0048037	cofactor binding	molecular_function	0.02198	1	23	212	497	7321	VDAG_08205,VDAG_05835,VDAG_00833,VDAG_09806,VDAG_01322,VDAG_03943,VDAG_05839,VDAG_02077,VDAG_04967,VDAG_02063,VDAG_09269,VDAG_09097,VDAG_10402,VDAG_08689,VDAG_02029,VDAG_01137,VDAG_03884,VDAG_05837,VDAG_03466,VDAG_01121,VDAG_05832,VDAG_08955,VDAG_05396
GO:0009605	response to external stimulus	biological_process	0.023709	1	6	212	68	7321	VDAG_09279,VDAG_06909,VDAG_05278,VDAG_09432,VDAG_08796,VDAG_05251
GO:0004315	3-oxoacyl-[acyl-carrier-protein] synthase activity	molecular_function	0.024836	1	2	212	7	7321	VDAG_04957,VDAG_03466
GO:0008901	ferredoxin hydrogenase activity	molecular_function	0.025741	1	1	212	1	7321	VDAG_00445
GO:0016695	oxidoreductase activity, acting on hydrogen as donor	molecular_function	0.025741	1	1	212	1	7321	VDAG_00445
GO:0016699	oxidoreductase activity, acting on hydrogen as donor, iron-sulfur protein as acceptor	molecular_function	0.025741	1	1	212	1	7321	VDAG_00445
GO:0009439	cyanate metabolic process	biological_process	0.025904	1	1	212	1	7321	VDAG_08312
GO:0016843	amine-lyase activity	molecular_function	0.026336	1	1	212	1	7321	VDAG_08282
GO:0016844	strictosidine synthase activity	molecular_function	0.026336	1	1	212	1	7321	VDAG_08282
GO:0030570	pectate lyase activity	molecular_function	0.031312	1	2	212	11	7321	VDAG_06155,VDAG_08685
GO:0048468	cell development	biological_process	0.032826	1	3	212	24	7321	VDAG_08090,VDAG_05251,VDAG_06958
GO:0005506	iron ion binding	molecular_function	0.035403	1	7	212	116	7321	VDAG_04680,VDAG_07777,VDAG_01103,VDAG_05830,VDAG_00407,VDAG_09344,VDAG_07512
GO:0042440	pigment metabolic process	biological_process	0.042003	1	6	212	96	7321	VDAG_07283,VDAG_01137,VDAG_05832,VDAG_03943,VDAG_02077,VDAG_05396
GO:0016849	phosphorus-oxygen lyase activity	molecular_function	0.042799	1	2	212	7	7321	VDAG_04508,VDAG_10285
GO:0030312	external encapsulating structure	cellular_component	0.04419	1	5	212	67	7321	VDAG_08090,VDAG_06958,VDAG_00592,VDAG_03685,VDAG_05299
GO:0000003	reproduction	biological_process	0.044813	1	6	212	88	7321	VDAG_05187,VDAG_07759,VDAG_08090,VDAG_05959,VDAG_07733,VDAG_06958
GO:0004553	hydrolase activity, hydrolyzing O-glycosyl compounds	molecular_function	0.045538	1	12	212	246	7321	VDAG_07242,VDAG_06252,VDAG_02175,VDAG_02077,VDAG_08742,VDAG_02162,VDAG_02499,VDAG_07969,VDAG_02469,VDAG_07990,VDAG_04332,VDAG_05396
GO:0043566	structure-specific DNA binding	molecular_function	0.048122	1	3	212	26	7321	VDAG_02856,VDAG_08796,Novel00206
GO:0005185	neurohypophyseal hormone activity	molecular_function	0.048142	1	1	212	1	7321	VDAG_03099
GO:0008236	serine-type peptidase activity	molecular_function	0.049301	1	7	212	121	7321	VDAG_07283,VDAG_01469,VDAG_07040,VDAG_08954,VDAG_07367,VDAG_03685,VDAG_05299
The enriched GO terms of up-regulated genes in Vd-W vs CK (168)
GO:0005576	extracellular region	cellular_component	0.00013769	0.56606	13	95	305	7321	VDAG_07199,Novel00182,VDAG_07733,VDAG_09252,VDAG_03099,VDAG_09806,VDAG_06155,VDAG_05708,VDAG_05278,Novel00267,VDAG_06958,VDAG_09511,VDAG_05834
GO:0017080	sodium channel regulator activity	molecular_function	0.0035553	1	2	95	7	7321	VDAG_07733,VDAG_09511
GO:0019871	sodium channel inhibitor activity	molecular_function	0.0035553	1	2	95	7	7321	VDAG_07733,VDAG_09511
GO:0009605	response to external stimulus	biological_process	0.011076	1	4	95	68	7321	VDAG_09432,VDAG_06909,VDAG_05278,VDAG_02262
GO:0005185	neurohypophyseal hormone activity	molecular_function	0.011283	1	1	95	1	7321	VDAG_03099
GO:0016843	amine-lyase activity	molecular_function	0.013229	1	1	95	1	7321	VDAG_08282
GO:0016844	strictosidine synthase activity	molecular_function	0.013229	1	1	95	1	7321	VDAG_08282
GO:0008901	ferredoxin hydrogenase activity	molecular_function	0.015313	1	1	95	1	7321	VDAG_00445
GO:0016695	oxidoreductase activity, acting on hydrogen as donor	molecular_function	0.015313	1	1	95	1	7321	VDAG_00445
GO:0016699	oxidoreductase activity, acting on hydrogen as donor, iron-sulfur protein as acceptor	molecular_function	0.015313	1	1	95	1	7321	VDAG_00445
GO:0043531	ADP binding	molecular_function	0.016514	1	3	95	45	7321	VDAG_01200,VDAG_09292,VDAG_10278
GO:0042262	DNA protection	biological_process	0.02244	1	1	95	2	7321	VDAG_02262
GO:0004556	alpha-amylase activity	molecular_function	0.023956	1	1	95	2	7321	VDAG_05270
GO:0016160	amylase activity	molecular_function	0.023956	1	1	95	2	7321	VDAG_05270
GO:0004842	ubiquitin-protein transferase activity	molecular_function	0.025202	1	3	95	51	7321	VDAG_06907,VDAG_05594,VDAG_08032
GO:0019787	ubiquitin-like protein transferase activity	molecular_function	0.025202	1	3	95	51	7321	VDAG_05594,VDAG_08032,VDAG_06907
GO:0009581	detection of external stimulus	biological_process	0.02604	1	1	95	2	7321	VDAG_06909
GO:0009582	detection of abiotic stimulus	biological_process	0.02604	1	1	95	2	7321	VDAG_06909
GO:0009583	detection of light stimulus	biological_process	0.02604	1	1	95	2	7321	VDAG_06909
GO:0009584	detection of visible light	biological_process	0.02604	1	1	95	2	7321	VDAG_06909
GO:0018298	protein-chromophore linkage	biological_process	0.02604	1	1	95	2	7321	VDAG_06909
GO:0051606	detection of stimulus	biological_process	0.02604	1	1	95	2	7321	VDAG_06909
GO:0003924	GTPase activity	molecular_function	0.027798	1	5	95	137	7321	VDAG_01200,VDAG_02262,VDAG_09292,VDAG_05829,VDAG_04365
GO:0005388	calcium-transporting ATPase activity	molecular_function	0.028324	1	1	95	2	7321	VDAG_02287
GO:0042626	ATPase activity, coupled to transmembrane movement of substances	molecular_function	0.028389	1	3	95	55	7321	VDAG_02287,VDAG_09292,VDAG_01200
GO:0043492	ATPase activity, coupled to movement of substances	molecular_function	0.028389	1	3	95	55	7321	VDAG_02287,VDAG_01200,VDAG_09292
GO:0047869	dimethylpropiothetin dethiomethylase activity	molecular_function	0.029773	1	1	95	2	7321	VDAG_01110
GO:0030515	snoRNA binding	molecular_function	0.029931	1	1	95	2	7321	VDAG_10393
GO:0072588	box H/ACA RNP complex	cellular_component	0.029931	1	1	95	2	7321	VDAG_10393
GO:0008200	ion channel inhibitor activity	molecular_function	0.031215	1	2	95	21	7321	VDAG_07733,VDAG_09511
