# Supplementary material for: Transcriptomic analysis of gene expression of Verticillium dahliae upon treatment of the cotton root exudates
Source: BMC Genomics. 2020 Feb 12;21:155. doi: 10.1186/s12864-020-6448-9 (PMC7017574; doi:10.1186/s12864-020-6448-9)
Supplement: Supplementary file 6 — Additional file 6: Table S4. The most enriched GO terms of the up-regulated genes in Vd-X, Vd-Z, Vd-H and Vd-W of group II, respectively. [file 12864_2020_6448_MOESM6_ESM.xlsx]

## Sheet: Sheet1
Table S4 The most enriched GO terms of the up-regulated genes in Vd-X, Vd-Z, Vd-H and Vd-W of group Ⅱ, respectively
GO_accession	Description	Term_type	Over_represented_pValue	Corrected_pValue	DEG_item	DEG_list	Bg_item	Bg_list	Gene_names
The enriched GO terms of up-regulated genes in Vd-X vs CK (1301)
GO:0003735	structural constituent of ribosome	molecular_function	3.6795e-14	1.4096e-10	64	755	170	7321	VDAG_10492,VDAG_02791,VDAG_00761,VDAG_06608,VDAG_01802,VDAG_02507,VDAG_00178,VDAG_01079,VDAG_09979,VDAG_05940,VDAG_06593,VDAG_03062,VDAG_04560,VDAG_07170,VDAG_00978,VDAG_06273,VDAG_06306,VDAG_02602,VDAG_01457,VDAG_09961,VDAG_04596,VDAG_07096,VDAG_08793,VDAG_04358,VDAG_03315,VDAG_01978,VDAG_08577,VDAG_05789,VDAG_06351,VDAG_10310,VDAG_04489,VDAG_02494,VDAG_01733,VDAG_03591,VDAG_05679,VDAG_00416,VDA…
GO:0005840	ribosome	cellular_component	6.8576e-14	1.4096e-10	64	755	170	7321	VDAG_09423,VDAG_04364,Novel00093,VDAG_00364,VDAG_01416,VDAG_04609,VDAG_10225,VDAG_05756,VDAG_06768,VDAG_00416,VDAG_10447,VDAG_05679,VDAG_03591,VDAG_04489,VDAG_01733,VDAG_02494,VDAG_06351,VDAG_10310,VDAG_05663,VDAG_02441,VDAG_00058,VDAG_09954,VDAG_00049,VDAG_03129,VDAG_01034,VDAG_01508,VDAG_10491,VDAG_09253,VDAG_06246,VDAG_03918,VDAG_01223,VDAG_06690,VDAG_10228,VDAG_00181,VDAG_06906,VDAG_05698,VDA…
GO:0006412	translation	biological_process	2.879e-13	3.9451e-10	74	755	249	7321	VDAG_00761,VDAG_06608,VDAG_06601,VDAG_00178,VDAG_02507,VDAG_01802,VDAG_02791,VDAG_10492,VDAG_00978,VDAG_06306,VDAG_08858,VDAG_06075,VDAG_06273,Novel00167,VDAG_05940,VDAG_09979,VDAG_01079,VDAG_07170,VDAG_04560,VDAG_06593,VDAG_03062,VDAG_09961,VDAG_01457,VDAG_02602,VDAG_08577,VDAG_01749,VDAG_05789,VDAG_08793,VDAG_07096,VDAG_04596,VDAG_01978,VDAG_03315,VDAG_00362,VDAG_04358,VDAG_03591,VDAG_10447,VDA…
GO:0043043	peptide biosynthetic process	biological_process	7.4692e-13	7.6765e-10	74	755	256	7321	VDAG_09961,VDAG_02602,VDAG_01457,VDAG_08577,VDAG_05789,VDAG_01749,VDAG_04596,VDAG_08793,VDAG_07096,VDAG_04358,VDAG_01978,VDAG_00362,VDAG_03315,VDAG_06601,VDAG_00761,VDAG_06608,VDAG_02507,VDAG_01802,VDAG_00178,VDAG_10492,VDAG_02791,VDAG_00978,VDAG_06075,VDAG_06273,VDAG_06306,VDAG_08858,VDAG_09979,VDAG_01079,Novel00167,VDAG_05940,VDAG_04560,VDAG_03062,VDAG_06593,VDAG_07170,VDAG_02451,VDAG_06246,VDA…
GO:0006518	peptide metabolic process	biological_process	2.5792e-12	2.1206e-09	75	755	269	7321	VDAG_09954,VDAG_00049,VDAG_00058,VDAG_05663,VDAG_02441,VDAG_01508,VDAG_01034,VDAG_09266,VDAG_03129,VDAG_03918,VDAG_01223,VDAG_09253,VDAG_06246,VDAG_02451,VDAG_10491,VDAG_06906,VDAG_05698,VDAG_10228,VDAG_00181,VDAG_06690,Novel00093,VDAG_00364,VDAG_04364,VDAG_09423,VDAG_04609,VDAG_05756,VDAG_10225,VDAG_06768,VDAG_01416,VDAG_03591,VDAG_10447,VDAG_00416,VDAG_05679,VDAG_03319,VDAG_06351,VDAG_10310,VDA…
GO:0043604	amide biosynthetic process	biological_process	8.1718e-12	5.5991e-09	75	755	276	7321	VDAG_02602,VDAG_01457,VDAG_09961,VDAG_04596,VDAG_07096,VDAG_08793,VDAG_04358,VDAG_00362,VDAG_03315,VDAG_01978,VDAG_08577,VDAG_05789,VDAG_01749,VDAG_10492,VDAG_02791,VDAG_06601,VDAG_00761,VDAG_06608,VDAG_01802,VDAG_02507,VDAG_00178,VDAG_09979,VDAG_01079,VDAG_05940,Novel00167,VDAG_03062,VDAG_06593,VDAG_04560,VDAG_07170,VDAG_00978,VDAG_06273,VDAG_06075,VDAG_06306,VDAG_08858,VDAG_06906,VDAG_05698,VDA…
GO:0043603	cellular amide metabolic process	biological_process	5.3455e-11	3.1393e-08	77	755	298	7321	VDAG_09961,VDAG_02602,VDAG_01457,VDAG_08577,VDAG_05789,VDAG_01749,VDAG_08793,VDAG_07096,VDAG_04596,VDAG_01978,VDAG_03315,VDAG_00362,VDAG_04358,VDAG_00761,VDAG_06608,VDAG_06601,VDAG_00178,VDAG_01802,VDAG_02507,VDAG_02791,VDAG_10492,VDAG_00978,VDAG_08858,VDAG_06306,VDAG_06273,VDAG_06075,Novel00167,VDAG_05940,VDAG_01079,VDAG_09979,VDAG_07170,VDAG_04560,VDAG_03062,VDAG_06593,VDAG_03918,VDAG_01223,VDA…
GO:1901566	organonitrogen compound biosynthetic process	biological_process	6.3365e-10	3.2562e-07	107	755	509	7321	VDAG_00978,VDAG_04677,VDAG_06273,VDAG_06075,VDAG_06306,VDAG_08858,VDAG_01079,VDAG_09979,VDAG_08916,VDAG_05940,Novel00167,VDAG_00678,VDAG_04560,VDAG_03062,VDAG_06593,VDAG_00244,VDAG_07170,VDAG_05626,VDAG_02737,VDAG_06601,VDAG_00761,VDAG_06608,VDAG_01802,VDAG_02507,VDAG_00178,VDAG_10492,VDAG_02791,VDAG_08577,VDAG_08484,VDAG_01749,VDAG_00013,VDAG_05789,VDAG_04350,VDAG_04596,VDAG_08793,VDAG_07096,VDA…
GO:1901564	organonitrogen compound metabolic process	biological_process	2.5881e-09	1.1822e-06	130	755	700	7321	VDAG_01223,VDAG_09445,VDAG_02451,VDAG_06246,VDAG_06906,VDAG_00033,VDAG_10153,VDAG_10228,VDAG_06690,VDAG_09954,VDAG_00049,VDAG_00058,VDAG_00775,VDAG_06827,VDAG_05663,VDAG_09266,VDAG_03591,VDAG_00416,VDAG_10447,VDAG_04330,VDAG_04478,VDAG_10310,VDAG_07237,VDAG_00364,VDAG_09423,VDAG_04736,VDAG_05756,VDAG_10225,VDAG_03939,VDAG_01416,VDAG_03255,VDAG_09554,VDAG_02077,VDAG_01457,VDAG_07695,VDAG_05789,VDA…
GO:0030529	ribonucleoprotein complex	cellular_component	7.6711e-09	3.1536e-06	67	755	247	7321	VDAG_05698,VDAG_06906,VDAG_00181,VDAG_10228,VDAG_06690,VDAG_01223,VDAG_03918,VDAG_06246,VDAG_09253,VDAG_10491,VDAG_01508,VDAG_01034,VDAG_03129,VDAG_09954,VDAG_00049,VDAG_00058,VDAG_02441,VDAG_05663,VDAG_06351,VDAG_10310,VDAG_04489,VDAG_01733,VDAG_02494,VDAG_03591,VDAG_00416,VDAG_05679,VDAG_10447,VDAG_10225,VDAG_05756,VDAG_06768,VDAG_04609,VDAG_01416,Novel00093,VDAG_00364,VDAG_04364,VDAG_09423,VDA…
GO:0019538	protein metabolic process	biological_process	1.663e-08	6.2153e-06	150	755	970	7321	VDAG_01416,VDAG_02844,VDAG_02867,VDAG_05756,VDAG_10225,Novel00177,VDAG_05553,VDAG_07237,VDAG_00364,VDAG_09423,VDAG_10310,VDAG_04330,VDAG_00858,VDAG_08337,VDAG_03591,Novel00197,VDAG_10139,VDAG_00416,VDAG_10447,VDAG_05170,VDAG_09266,VDAG_00049,VDAG_09954,VDAG_03364,VDAG_05663,VDAG_00058,VDAG_06906,VDAG_06690,VDAG_10228,VDAG_02451,VDAG_06246,VDAG_01223,VDAG_10097,VDAG_02543,VDAG_05309,Novel00167,VDA…
GO:0044267	cellular protein metabolic process	biological_process	2.0195e-08	6.9186e-06	123	755	729	7321	VDAG_02867,VDAG_01416,VDAG_02844,VDAG_04609,Novel00177,VDAG_05756,VDAG_10225,VDAG_06768,VDAG_09170,VDAG_05190,VDAG_05553,VDAG_04364,VDAG_01872,VDAG_00364,Novel00093,VDAG_09423,VDAG_04330,VDAG_10310,VDAG_06351,VDAG_03319,VDAG_04489,VDAG_00858,VDAG_04372,VDAG_02494,VDAG_01733,VDAG_01385,VDAG_08337,VDAG_08183,Novel00163,Novel00197,VDAG_03591,VDAG_00806,VDAG_10139,VDAG_00527,VDAG_00416,VDAG_05679,VDA…
GO:0005198	structural molecule activity	molecular_function	3.3428e-08	1.0571e-05	72	755	319	7321	VDAG_09423,VDAG_04364,VDAG_00364,Novel00093,VDAG_01416,VDAG_10225,VDAG_05756,VDAG_06768,VDAG_04609,VDAG_00416,VDAG_10447,VDAG_05679,VDAG_03591,VDAG_00858,VDAG_04489,VDAG_02494,VDAG_01733,VDAG_10310,VDAG_06351,VDAG_02441,VDAG_05663,VDAG_00058,VDAG_00049,VDAG_09954,VDAG_03129,VDAG_04547,VDAG_01508,VDAG_01034,VDAG_07350,VDAG_10491,VDAG_06246,VDAG_09253,VDAG_01223,VDAG_03918,VDAG_01455,VDAG_06690,VDA…
GO:0043232	intracellular non-membrane-bounded organelle	cellular_component	1.787e-07	5.2473e-05	81	755	401	7321	VDAG_09423,Novel00093,VDAG_00364,VDAG_04364,VDAG_04609,VDAG_10225,VDAG_05756,VDAG_06768,VDAG_01416,VDAG_09854,VDAG_00416,VDAG_10447,VDAG_05679,VDAG_05176,VDAG_03591,VDAG_04489,VDAG_00858,VDAG_01733,VDAG_02494,VDAG_02334,VDAG_06351,VDAG_10310,VDAG_00058,VDAG_05663,VDAG_02441,VDAG_09954,VDAG_00049,VDAG_00911,VDAG_07795,VDAG_01508,VDAG_01034,VDAG_03129,VDAG_02035,VDAG_10491,VDAG_01223,VDAG_03918,VDA…
GO:0043228	non-membrane-bounded organelle	cellular_component	2.2826e-07	6.2559e-05	81	755	407	7321	VDAG_02602,VDAG_01457,VDAG_05675,VDAG_09961,VDAG_10063,VDAG_10189,VDAG_07096,VDAG_08793,VDAG_04596,VDAG_03315,VDAG_01978,VDAG_00305,VDAG_04358,VDAG_08577,VDAG_05789,Novel00253,VDAG_10331,VDAG_02791,VDAG_10492,VDAG_09848,VDAG_06608,VDAG_00761,VDAG_00178,VDAG_02507,VDAG_01802,VDAG_05940,VDAG_01079,VDAG_09979,VDAG_08399,Novel00046,VDAG_07170,VDAG_06593,VDAG_03062,VDAG_04560,VDAG_00978,VDAG_06306,VDA…
GO:0008152	metabolic process	biological_process	0.00019936	0.051224	478	755	4226	7321	VDAG_09492,VDAG_03255,VDAG_08282,VDAG_02029,Novel00177,VDAG_02867,VDAG_03939,VDAG_01416,VDAG_09423,VDAG_03713,VDAG_00364,VDAG_00229,VDAG_07418,VDAG_00858,VDAG_08273,VDAG_04478,VDAG_04330,VDAG_00416,VDAG_10447,VDAG_10139,VDAG_10260,Novel00197,VDAG_06468,Novel00223,VDAG_02981,VDAG_03591,VDAG_03267,VDAG_04973,VDAG_09266,VDAG_07344,VDAG_05170,VDAG_02228,VDAG_00775,VDAG_00058,VDAG_05663,VDAG_07795,VDA…
GO:0009144	purine nucleoside triphosphate metabolic process	biological_process	0.00045789	0.099074	14	755	50	7321	VDAG_03029,VDAG_04330,VDAG_04478,VDAG_03255,VDAG_07805,VDAG_10437,VDAG_03231,VDAG_09390,VDAG_07032,VDAG_05626,VDAG_02737,VDAG_00226,VDAG_00775,VDAG_00013
GO:0009199	ribonucleoside triphosphate metabolic process	biological_process	0.00045789	0.099074	14	755	50	7321	VDAG_00775,VDAG_00013,VDAG_07032,VDAG_05626,VDAG_02737,VDAG_00226,VDAG_03255,VDAG_07805,VDAG_09390,VDAG_10437,VDAG_03231,VDAG_03029,VDAG_04478,VDAG_04330
GO:0009205	purine ribonucleoside triphosphate metabolic process	biological_process	0.00045789	0.099074	14	755	50	7321	VDAG_03255,VDAG_07805,VDAG_03231,VDAG_10437,VDAG_09390,VDAG_03029,VDAG_04478,VDAG_04330,VDAG_00775,VDAG_00013,VDAG_07032,VDAG_05626,VDAG_02737,VDAG_00226
GO:0016491	oxidoreductase activity	molecular_function	0.00084987	0.17469	138	755	983	7321	VDAG_00189,VDAG_09097,VDAG_07679,VDAG_09710,VDAG_10103,VDAG_08862,VDAG_04692,VDAG_09840,VDAG_08141,VDAG_08490,VDAG_05475,VDAG_09297,VDAG_06607,VDAG_09511,VDAG_08205,VDAG_08368,VDAG_02697,VDAG_05918,VDAG_06314,VDAG_07993,VDAG_05460,VDAG_00851,VDAG_06272,VDAG_00421,VDAG_03938,VDAG_09528,VDAG_04350,VDAG_01137,VDAG_07978,VDAG_01184,VDAG_02209,VDAG_03932,VDAG_09270,VDAG_07230,VDAG_00796,VDAG_08689,VDA…
GO:0009141	nucleoside triphosphate metabolic process	biological_process	0.00092618	0.17862	14	755	52	7321	VDAG_02737,VDAG_05626,VDAG_00226,VDAG_07032,VDAG_00775,VDAG_00013,VDAG_03029,VDAG_04330,VDAG_04478,VDAG_09390,VDAG_10437,VDAG_03231,VDAG_03255,VDAG_07805
GO:0005737	cytoplasm	cellular_component	0.0009559	0.17862	108	755	687	7321	VDAG_08742,VDAG_05789,VDAG_08577,VDAG_04358,VDAG_03315,VDAG_01978,VDAG_04596,VDAG_04350,VDAG_07096,VDAG_02686,VDAG_08793,VDAG_00989,VDAG_05189,VDAG_09961,VDAG_07032,VDAG_02235,VDAG_06402,VDAG_01457,VDAG_02602,VDAG_06273,VDAG_06306,VDAG_02509,VDAG_08849,VDAG_00978,VDAG_01225,VDAG_06593,VDAG_03062,VDAG_04560,VDAG_03002,VDAG_07170,VDAG_01079,VDAG_09979,VDAG_06356,VDAG_05940,VDAG_02507,VDAG_01802,VDA…
GO:0046034	ATP metabolic process	biological_process	0.001021	0.18249	13	755	49	7321	VDAG_03255,VDAG_07805,VDAG_10437,VDAG_03231,VDAG_03029,VDAG_04330,VDAG_04478,VDAG_00775,VDAG_00013,VDAG_07032,VDAG_05626,VDAG_02737,VDAG_00226
GO:0044238	primary metabolic process	biological_process	0.0010775	0.18457	343	755	3089	7321	VDAG_07695,VDAG_09246,VDAG_02499,VDAG_01672,VDAG_02077,VDAG_01457,VDAG_05189,VDAG_06665,VDAG_02215,VDAG_00362,VDAG_05798,VDAG_04358,VDAG_05025,VDAG_05719,VDAG_04350,VDAG_08749,VDAG_09528,VDAG_05789,VDAG_06308,VDAG_02607,Novel00253,VDAG_00750,VDAG_03992,VDAG_00851,VDAG_02772,VDAG_00722,VDAG_02791,VDAG_00423,VDAG_02257,VDAG_02507,VDAG_01802,VDAG_00761,VDAG_01409,VDAG_06607,VDAG_06003,VDAG_01952,VDA…
GO:0009119	ribonucleoside metabolic process	biological_process	0.0012152	0.19983	16	755	64	7321	VDAG_07805,VDAG_04330,VDAG_04478,VDAG_03029,VDAG_04289,VDAG_00226,VDAG_02737,VDAG_05626,VDAG_07032,VDAG_10437,VDAG_09390,VDAG_03231,VDAG_00244,VDAG_03255,VDAG_00013,VDAG_00775
GO:0042278	purine nucleoside metabolic process	biological_process	0.0013189	0.20082	15	755	59	7321	VDAG_00226,VDAG_05626,VDAG_02737,VDAG_07032,VDAG_00013,VDAG_00775,VDAG_04478,VDAG_04330,VDAG_03029,VDAG_09390,VDAG_10437,VDAG_03231,VDAG_07805,VDAG_03255,VDAG_00244
GO:0046128	purine ribonucleoside metabolic process	biological_process	0.0013189	0.20082	15	755	59	7321	VDAG_03255,VDAG_00244,VDAG_07805,VDAG_10437,VDAG_09390,VDAG_03231,VDAG_03029,VDAG_04330,VDAG_04478,VDAG_00775,VDAG_00013,VDAG_07032,VDAG_05626,VDAG_02737,VDAG_00226
GO:0044444	cytoplasmic part	cellular_component	0.0016388	0.23802	86	755	527	7321	VDAG_05170,VDAG_01034,VDAG_01508,VDAG_03129,VDAG_09954,VDAG_00049,VDAG_00058,VDAG_05663,VDAG_10350,VDAG_08926,VDAG_02441,VDAG_06906,VDAG_04455,VDAG_05698,VDAG_10228,VDAG_00181,VDAG_06690,VDAG_06392,VDAG_03918,VDAG_01223,VDAG_09253,VDAG_06246,VDAG_10491,VDAG_04609,VDAG_06768,VDAG_05756,VDAG_10225,VDAG_01416,VDAG_03231,Novel00093,VDAG_00364,VDAG_04364,VDAG_09423,VDAG_04330,VDAG_03029,VDAG_06351,VDA…
GO:0009126	purine nucleoside monophosphate metabolic process	biological_process	0.001737	0.23802	14	755	56	7321	VDAG_05626,VDAG_02737,VDAG_00226,VDAG_07032,VDAG_00775,VDAG_00013,VDAG_03029,VDAG_04330,VDAG_04478,VDAG_03231,VDAG_10437,VDAG_03255,VDAG_00244,VDAG_07805
GO:0009167	purine ribonucleoside monophosphate metabolic process	biological_process	0.001737	0.23802	14	755	56	7321	VDAG_03029,VDAG_04330,VDAG_04478,VDAG_03255,VDAG_00244,VDAG_07805,VDAG_03231,VDAG_10437,VDAG_07032,VDAG_05626,VDAG_02737,VDAG_00226,VDAG_00775,VDAG_00013
The enriched GO terms of up-regulated genes in Vd-Z vs CK (1283)
GO:0003735	structural constituent of ribosome	molecular_function	7.607e-14	2.8069e-10	64	741	170	7321	VDAG_02507,VDAG_02441,VDAG_00049,Novel00093,VDAG_08793,VDAG_09979,VDAG_03129,VDAG_04596,VDAG_05679,VDAG_06593,VDAG_10228,VDAG_00416,VDAG_04358,VDAG_02494,VDAG_03918,VDAG_05940,VDAG_06351,VDAG_01508,VDAG_06768,VDAG_07051,VDAG_04560,VDAG_03062,VDAG_02602,VDAG_05663,VDAG_07170,VDAG_06690,VDAG_01416,VDAG_10447,VDAG_01223,VDAG_06306,VDAG_07096,VDAG_10225,VDAG_01034,VDAG_03315,VDAG_05698,VDAG_06246,VDA…
GO:0005840	ribosome	cellular_component	1.3655e-13	2.8069e-10	64	741	170	7321	VDAG_02441,VDAG_02507,VDAG_10228,VDAG_06593,VDAG_03129,VDAG_05679,VDAG_04596,VDAG_09979,VDAG_00049,Novel00093,VDAG_08793,VDAG_06768,VDAG_02494,VDAG_05940,VDAG_03918,VDAG_06351,VDAG_01508,VDAG_04358,VDAG_00416,VDAG_03062,VDAG_02602,VDAG_04560,VDAG_07051,VDAG_06306,VDAG_07096,VDAG_01034,VDAG_10225,VDAG_03315,VDAG_05698,VDAG_01416,VDAG_06690,VDAG_01223,VDAG_10447,VDAG_07170,VDAG_05663,VDAG_09961,VDA…
GO:0006412	translation	biological_process	3.6584e-12	5.0132e-09	72	741	249	7321	VDAG_00364,VDAG_06608,VDAG_09423,VDAG_02791,VDAG_10491,VDAG_08577,VDAG_10492,VDAG_00978,VDAG_09954,VDAG_04489,VDAG_00362,VDAG_04609,VDAG_04766,VDAG_01802,VDAG_05756,VDAG_01457,VDAG_06273,VDAG_01079,VDAG_00058,VDAG_04364,VDAG_06906,VDAG_01729,VDAG_05789,VDAG_01733,VDAG_09961,VDAG_03591,VDAG_06601,VDAG_10310,VDAG_06246,VDAG_00178,VDAG_00761,VDAG_06690,VDAG_01416,VDAG_10447,VDAG_01223,VDAG_05698,VDA…
GO:0043043	peptide biosynthetic process	biological_process	8.4557e-12	8.6904e-09	72	741	256	7321	VDAG_00362,VDAG_04766,VDAG_04609,VDAG_06273,VDAG_01457,VDAG_05756,VDAG_01802,VDAG_04364,VDAG_00058,VDAG_06906,VDAG_01079,VDAG_06608,VDAG_09423,VDAG_00364,VDAG_08577,VDAG_10491,VDAG_02791,VDAG_04489,VDAG_09954,VDAG_00978,VDAG_10492,VDAG_10447,VDAG_01223,VDAG_06690,VDAG_01416,VDAG_03315,VDAG_10225,VDAG_01034,VDAG_01749,VDAG_06306,VDAG_07096,VDAG_05698,VDAG_05663,VDAG_09266,VDAG_07170,VDAG_05789,VDA…
GO:0006518	peptide metabolic process	biological_process	2.5766e-11	2.1185e-08	73	741	269	7321	VDAG_09954,VDAG_04489,VDAG_00978,VDAG_10492,VDAG_08577,VDAG_02791,VDAG_10491,VDAG_06608,VDAG_09423,VDAG_00364,VDAG_01079,VDAG_04364,VDAG_06906,VDAG_00058,VDAG_05756,VDAG_01457,VDAG_06273,VDAG_01802,VDAG_04766,VDAG_04609,VDAG_00362,VDAG_00761,VDAG_00178,VDAG_06246,VDAG_10310,VDAG_03591,VDAG_06601,VDAG_09961,VDAG_01733,VDAG_01729,VDAG_05789,VDAG_07170,VDAG_09266,VDAG_05663,VDAG_07096,VDAG_06306,VDA…
GO:0043604	amide biosynthetic process	biological_process	1.892e-10	1.2963e-07	72	741	276	7321	VDAG_07051,VDAG_02451,VDAG_04560,VDAG_02602,VDAG_03062,VDAG_08858,VDAG_00416,VDAG_04358,VDAG_06351,VDAG_01508,VDAG_02494,VDAG_05940,VDAG_03918,VDAG_06768,Novel00093,VDAG_08793,VDAG_00049,VDAG_09979,VDAG_05679,VDAG_04596,VDAG_03129,VDAG_06593,VDAG_10228,VDAG_02507,VDAG_04372,VDAG_02441,Novel00167,VDAG_10492,VDAG_00978,VDAG_04489,VDAG_09954,VDAG_00364,VDAG_09423,VDAG_06608,VDAG_02791,VDAG_10491,VDA…
GO:0043603	cellular amide metabolic process	biological_process	9.5048e-10	5.5821e-07	74	741	298	7321	VDAG_02451,VDAG_00033,VDAG_07051,VDAG_04560,VDAG_03062,VDAG_02602,VDAG_00416,VDAG_08858,VDAG_04358,VDAG_05940,VDAG_03918,VDAG_02494,VDAG_06351,VDAG_01508,VDAG_06768,VDAG_00049,Novel00093,VDAG_08793,VDAG_09979,VDAG_03129,VDAG_05679,VDAG_04596,VDAG_06593,VDAG_10228,VDAG_01385,VDAG_04372,VDAG_02507,Novel00167,VDAG_02441,VDAG_04489,VDAG_09954,VDAG_10492,VDAG_00978,VDAG_06608,VDAG_09423,VDAG_00364,VDA…
GO:0030529	ribonucleoprotein complex	cellular_component	1.9416e-09	9.9773e-07	69	741	247	7321	VDAG_05698,VDAG_07096,VDAG_06306,VDAG_10225,VDAG_03315,VDAG_01034,VDAG_06690,VDAG_01416,VDAG_01223,VDAG_10447,VDAG_07170,VDAG_05663,VDAG_01733,VDAG_09961,VDAG_01729,VDAG_05789,VDAG_00178,VDAG_00761,VDAG_03591,VDAG_06246,VDAG_10310,VDAG_04609,VDAG_04766,VDAG_01079,VDAG_00058,VDAG_04364,VDAG_06906,VDAG_06308,VDAG_01802,VDAG_05756,VDAG_01457,VDAG_06273,VDAG_02791,VDAG_10491,VDAG_08577,VDAG_00364,VDA…
GO:0005198	structural molecule activity	molecular_function	8.056e-09	3.6798e-06	74	741	319	7321	VDAG_04364,VDAG_00058,VDAG_06906,VDAG_01079,VDAG_06273,VDAG_05756,VDAG_01457,VDAG_01802,VDAG_04547,VDAG_04766,VDAG_04609,VDAG_09954,VDAG_04489,VDAG_10492,VDAG_00978,VDAG_10063,VDAG_08577,VDAG_10491,VDAG_02791,VDAG_06608,VDAG_09423,VDAG_00364,Novel00187,VDAG_07170,VDAG_05663,VDAG_01034,VDAG_10225,VDAG_03315,VDAG_06306,VDAG_07096,VDAG_05698,VDAG_10447,VDAG_01223,VDAG_06690,VDAG_01416,VDAG_00761,VDA…
GO:1901566	organonitrogen compound biosynthetic process	biological_process	6.3936e-08	2.6284e-05	100	741	509	7321	VDAG_01729,VDAG_05789,VDAG_02737,VDAG_01733,VDAG_09961,VDAG_01582,VDAG_06246,VDAG_10310,VDAG_06827,VDAG_03591,VDAG_08189,VDAG_06601,VDAG_00761,VDAG_04350,VDAG_05675,VDAG_09574,VDAG_08804,VDAG_00178,VDAG_01416,VDAG_06690,VDAG_08484,VDAG_01223,VDAG_10447,VDAG_00678,VDAG_07096,VDAG_06306,VDAG_10225,VDAG_01034,VDAG_03315,VDAG_01749,VDAG_02077,VDAG_05698,VDAG_05663,VDAG_00013,VDAG_07170,VDAG_03562,VDA…
GO:1901564	organonitrogen compound metabolic process	biological_process	9.9729e-08	3.713e-05	123	741	700	7321	VDAG_06246,VDAG_10310,VDAG_03029,VDAG_06827,VDAG_06601,VDAG_08189,VDAG_03591,VDAG_00761,VDAG_04350,VDAG_09574,VDAG_05675,VDAG_08804,VDAG_00178,VDAG_01729,VDAG_05789,VDAG_02737,VDAG_01733,VDAG_08312,VDAG_09961,VDAG_10153,VDAG_01582,VDAG_04413,VDAG_05663,VDAG_09297,VDAG_00013,VDAG_07170,VDAG_03562,VDAG_09266,VDAG_04330,VDAG_01416,VDAG_06690,VDAG_08484,VDAG_01223,VDAG_10447,VDAG_04289,VDAG_06306,VDA…
GO:0044267	cellular protein metabolic process	biological_process	1.0838e-07	3.713e-05	119	741	729	7321	Novel00197,VDAG_02010,VDAG_09961,VDAG_01733,VDAG_01729,VDAG_05789,VDAG_08391,VDAG_00178,VDAG_02844,VDAG_00761,VDAG_03591,VDAG_06601,VDAG_10310,VDAG_06246,VDAG_06124,VDAG_05698,VDAG_07801,VDAG_06306,VDAG_07096,VDAG_10225,VDAG_01034,VDAG_03315,VDAG_01749,VDAG_01416,Novel00177,VDAG_06690,VDAG_10447,VDAG_01223,VDAG_08337,VDAG_03364,VDAG_05170,VDAG_04330,VDAG_07170,VDAG_04445,VDAG_09266,VDAG_05663,VDA…
GO:0019538	protein metabolic process	biological_process	2.212e-07	6.9949e-05	143	741	970	7321	VDAG_07598,VDAG_00049,Novel00093,VDAG_08431,VDAG_04596,VDAG_04475,VDAG_05425,VDAG_01385,VDAG_06452,VDAG_04372,VDAG_02507,VDAG_05190,VDAG_08856,Novel00167,VDAG_02603,VDAG_07158,VDAG_03131,VDAG_03062,VDAG_05553,VDAG_02602,VDAG_08858,VDAG_02494,VDAG_09980,VDAG_05940,VDAG_01508,VDAG_04256,VDAG_10310,VDAG_06003,VDAG_06124,VDAG_03591,VDAG_08391,VDAG_05789,VDAG_01733,VDAG_09961,Novel00197,VDAG_05796,VDA…
GO:0043232	intracellular non-membrane-bounded organelle	cellular_component	1.2825e-06	0.00037661	79	741	401	7321	VDAG_09979,VDAG_02334,VDAG_08793,Novel00093,VDAG_00049,VDAG_06593,VDAG_10228,VDAG_04596,VDAG_05679,VDAG_03129,Novel00046,VDAG_02507,VDAG_02441,VDAG_07051,VDAG_02602,VDAG_03062,VDAG_07795,VDAG_00858,VDAG_04560,VDAG_10331,VDAG_04358,VDAG_09848,VDAG_00416,VDAG_06768,VDAG_09854,VDAG_06351,VDAG_01508,VDAG_05940,VDAG_03918,VDAG_02494,VDAG_00178,VDAG_05675,VDAG_00761,VDAG_03591,VDAG_10310,VDAG_06246,VDA…
GO:0043228	non-membrane-bounded organelle	cellular_component	1.6041e-06	0.00043963	79	741	407	7321	VDAG_04609,VDAG_04766,VDAG_05756,VDAG_01457,VDAG_06273,VDAG_10189,VDAG_05176,VDAG_01802,VDAG_01079,VDAG_06906,VDAG_04364,VDAG_00058,VDAG_09423,VDAG_06608,VDAG_00364,VDAG_08577,VDAG_02791,VDAG_10491,VDAG_09954,VDAG_04489,VDAG_10063,VDAG_10492,VDAG_00978,VDAG_06690,VDAG_01416,VDAG_10447,VDAG_01223,VDAG_07096,VDAG_06306,VDAG_01034,VDAG_10225,VDAG_03315,VDAG_05698,VDAG_05663,VDAG_00911,VDAG_07170,VDA…
GO:0008152	metabolic process	biological_process	0.00043922	0.11285	465	741	4226	7321	VDAG_04413,VDAG_01819,VDAG_02035,VDAG_01729,VDAG_08399,VDAG_00006,VDAG_00178,VDAG_09097,VDAG_03473,VDAG_08804,VDAG_02844,VDAG_07117,VDAG_02532,Novel00283,VDAG_04010,VDAG_06246,VDAG_07801,VDAG_04289,VDAG_09916,VDAG_06807,VDAG_01749,VDAG_07902,Novel00177,Novel00187,VDAG_09297,VDAG_09865,VDAG_04143,VDAG_08498,VDAG_08183,Novel00178,VDAG_06272,VDAG_10082,VDAG_08059,VDAG_04367,VDAG_02209,VDAG_02568,VDA…
GO:0005737	cytoplasm	cellular_component	0.00068858	0.16651	109	741	687	7321	VDAG_09068,VDAG_07170,VDAG_05663,VDAG_04143,VDAG_07096,VDAG_06306,VDAG_01034,VDAG_10225,VDAG_03315,VDAG_07907,VDAG_05698,VDAG_04330,VDAG_05170,VDAG_01416,VDAG_06690,VDAG_10447,VDAG_01223,VDAG_00761,VDAG_04350,VDAG_00178,VDAG_06246,VDAG_06003,VDAG_10310,VDAG_03029,VDAG_03591,VDAG_09961,VDAG_01733,VDAG_01729,VDAG_08072,VDAG_05789,VDAG_01079,VDAG_04364,VDAG_06906,VDAG_06564,VDAG_00058,VDAG_01457,VDA…
GO:0044444	cytoplasmic part	cellular_component	0.00091289	0.20849	88	741	527	7321	VDAG_03591,VDAG_03029,VDAG_06246,VDAG_10310,VDAG_00178,VDAG_00761,VDAG_05789,VDAG_01729,VDAG_01733,VDAG_09961,VDAG_05663,VDAG_07170,VDAG_10447,VDAG_01223,VDAG_01416,VDAG_06690,VDAG_04330,VDAG_05170,VDAG_05698,VDAG_03315,VDAG_10225,VDAG_01034,VDAG_07096,VDAG_06306,VDAG_10492,VDAG_06392,VDAG_00978,VDAG_04489,VDAG_09954,VDAG_03231,VDAG_00989,VDAG_06310,VDAG_00364,VDAG_09423,VDAG_06608,VDAG_06402,VDA…
GO:0009144	purine nucleoside triphosphate metabolic process	biological_process	0.0016334	0.31977	13	741	50	7321	VDAG_00775,VDAG_03231,VDAG_03029,VDAG_03255,VDAG_00226,VDAG_00013,VDAG_07032,VDAG_03562,VDAG_07805,VDAG_04330,VDAG_02737,VDAG_09390,VDAG_10437
GO:0009199	ribonucleoside triphosphate metabolic process	biological_process	0.0016334	0.31977	13	741	50	7321	VDAG_02737,VDAG_04330,VDAG_09390,VDAG_10437,VDAG_00226,VDAG_00775,VDAG_03231,VDAG_03029,VDAG_03255,VDAG_03562,VDAG_07805,VDAG_00013,VDAG_07032
GO:0009205	purine ribonucleoside triphosphate metabolic process	biological_process	0.0016334	0.31977	13	741	50	7321	VDAG_04330,VDAG_02737,VDAG_09390,VDAG_10437,VDAG_00775,VDAG_03231,VDAG_03255,VDAG_03029,VDAG_00226,VDAG_00013,VDAG_07032,VDAG_03562,VDAG_07805
GO:0006165	nucleoside diphosphate phosphorylation	biological_process	0.0022704	0.40581	5	741	11	7321	VDAG_09390,VDAG_07805,VDAG_03255,VDAG_03029,VDAG_00775
GO:0046939	nucleotide phosphorylation	biological_process	0.0022704	0.40581	5	741	11	7321	VDAG_03029,VDAG_03255,VDAG_00775,VDAG_09390,VDAG_07805
GO:0044238	primary metabolic process	biological_process	0.0024615	0.42164	333	741	3089	7321	VDAG_04470,VDAG_09848,VDAG_03494,VDAG_10123,VDAG_00750,VDAG_04931,VDAG_05292,VDAG_02451,VDAG_06317,VDAG_03992,VDAG_07051,VDAG_06261,VDAG_05798,VDAG_08749,VDAG_04560,Novel00163,VDAG_01137,VDAG_05908,VDAG_08683,VDAG_03943,VDAG_08113,VDAG_02628,VDAG_10103,VDAG_05270,VDAG_03135,VDAG_02545,VDAG_08444,VDAG_03785,VDAG_01087,VDAG_09368,VDAG_05886,VDAG_08793,VDAG_09979,VDAG_09366,VDAG_04598,VDAG_02867,VDA…
GO:0015078	hydrogen ion transmembrane transporter activity	molecular_function	0.0029474	0.45376	19	741	80	7321	VDAG_09699,VDAG_08926,VDAG_03231,VDAG_03767,VDAG_01881,VDAG_07753,VDAG_00217,VDAG_02737,VDAG_00013,VDAG_07032,VDAG_03562,VDAG_00246,VDAG_10014,VDAG_00114,Novel00060,VDAG_01767,VDAG_10437,VDAG_00788,VDAG_00847
GO:0009132	nucleoside diphosphate metabolic process	biological_process	0.0029682	0.45376	5	741	12	7321	VDAG_00775,VDAG_03029,VDAG_03255,VDAG_07805,VDAG_09390
GO:0009141	nucleoside triphosphate metabolic process	biological_process	0.0030463	0.45376	13	741	52	7321	VDAG_07805,VDAG_03562,VDAG_07032,VDAG_00013,VDAG_00226,VDAG_03029,VDAG_03255,VDAG_00775,VDAG_03231,VDAG_10437,VDAG_09390,VDAG_02737,VDAG_04330
GO:0046034	ATP metabolic process	biological_process	0.0033511	0.45376	12	741	49	7321	VDAG_10437,VDAG_04330,VDAG_02737,VDAG_00013,VDAG_07032,VDAG_03562,VDAG_07805,VDAG_00775,VDAG_03231,VDAG_03255,VDAG_03029,VDAG_00226
GO:0009116	nucleoside metabolic process	biological_process	0.0033778	0.45376	19	741	84	7321	VDAG_07805,VDAG_03029,VDAG_00244,VDAG_03231,VDAG_09390,VDAG_10153,VDAG_02737,VDAG_05719,VDAG_03562,VDAG_07032,VDAG_00013,VDAG_00226,VDAG_03255,VDAG_00775,VDAG_04785,VDAG_10437,VDAG_04289,VDAG_02939,VDAG_04330
GO:1901657	glycosyl compound metabolic process	biological_process	0.0033778	0.45376	19	741	84	7321	VDAG_03255,VDAG_00775,VDAG_00226,VDAG_07032,VDAG_00013,VDAG_05719,VDAG_03562,VDAG_04330,VDAG_02939,VDAG_04289,VDAG_04785,VDAG_10437,VDAG_03029,VDAG_00244,VDAG_03231,VDAG_07805,VDAG_02737,VDAG_09390,VDAG_10153
The enriched GO terms of up-regulated genes in Vd-H vs CK (716)
GO:0003735	structural constituent of ribosome	molecular_function	6.0944e-21	2.2834e-17	59	422	170	7321	VDAG_05940,VDAG_10329,VDAG_06690,VDAG_00049,VDAG_06246,VDAG_09961,VDAG_04489,VDAG_10491,VDAG_06906,VDAG_08577,VDAG_05663,VDAG_04609,VDAG_01733,VDAG_00181,VDAG_01223,VDAG_01079,VDAG_01416,VDAG_10492,VDAG_03315,VDAG_06608,VDAG_02494,VDAG_09253,VDAG_02791,VDAG_01802,VDAG_03062,VDAG_02507,VDAG_10447,VDAG_05756,VDAG_10310,VDAG_03918,VDAG_09423,VDAG_07096,Novel00277,VDAG_01457,VDAG_00364,VDAG_10228,VDA…
GO:0005840	ribosome	cellular_component	1.1109e-20	2.2834e-17	59	422	170	7321	VDAG_06608,VDAG_02494,VDAG_02791,VDAG_09253,VDAG_01802,VDAG_03062,VDAG_02507,VDAG_10447,VDAG_05756,VDAG_00049,VDAG_06690,VDAG_05940,VDAG_10329,VDAG_06246,VDAG_09961,VDAG_06906,VDAG_10491,VDAG_04489,VDAG_08577,VDAG_04609,VDAG_05663,VDAG_00181,VDAG_01733,VDAG_01223,VDAG_01079,VDAG_03315,VDAG_10492,VDAG_01416,VDAG_01034,VDAG_09979,VDAG_00416,VDAG_06273,VDAG_06306,VDAG_05679,VDAG_08793,VDAG_00178,VDA…
GO:0006412	translation	biological_process	1.4687e-19	2.0126e-16	65	422	249	7321	VDAG_02507,VDAG_05756,VDAG_09253,VDAG_03062,VDAG_02494,VDAG_06608,VDAG_01079,VDAG_03315,VDAG_01416,VDAG_04609,VDAG_01223,VDAG_04489,VDAG_08577,VDAG_00049,VDAG_04372,VDAG_06690,VDAG_10329,VDAG_05940,VDAG_00362,VDAG_09961,VDAG_00761,VDAG_00058,VDAG_02441,VDAG_04358,VDAG_00416,VDAG_06273,VDAG_02451,VDAG_09954,VDAG_03129,Novel00093,VDAG_01457,Novel00277,VDAG_05789,VDAG_10228,VDAG_03918,VDAG_10310,VDA…
GO:0043043	peptide biosynthetic process	biological_process	3.1907e-19	3.2793e-16	65	422	256	7321	VDAG_03129,Novel00093,VDAG_09954,VDAG_10310,VDAG_03918,VDAG_09423,VDAG_01749,Novel00277,VDAG_01457,VDAG_10228,VDAG_05789,VDAG_04358,VDAG_02441,VDAG_00761,VDAG_00058,VDAG_02451,VDAG_06273,VDAG_00416,VDAG_04609,VDAG_01223,VDAG_01079,VDAG_01416,VDAG_03315,VDAG_10329,VDAG_05940,VDAG_00362,VDAG_00049,VDAG_04372,VDAG_06690,VDAG_09961,VDAG_04489,VDAG_08577,VDAG_02507,VDAG_05756,VDAG_06608,VDAG_02494,VDA…
GO:0006518	peptide metabolic process	biological_process	6.812e-19	5.6009e-16	66	422	269	7321	VDAG_06273,VDAG_00416,VDAG_02451,VDAG_00058,VDAG_00761,VDAG_04358,VDAG_02441,VDAG_10228,VDAG_05789,Novel00277,VDAG_01457,VDAG_09423,VDAG_01749,VDAG_10310,VDAG_03918,VDAG_09954,VDAG_03129,Novel00093,VDAG_03062,VDAG_09253,VDAG_06608,VDAG_02494,VDAG_05756,VDAG_02507,VDAG_08577,VDAG_04489,VDAG_09961,VDAG_10329,VDAG_05940,VDAG_00362,VDAG_00049,VDAG_04372,VDAG_06690,VDAG_01416,VDAG_03315,VDAG_01079,VDA…
GO:0043604	amide biosynthetic process	biological_process	1.8791e-18	1.2875e-15	66	422	276	7321	VDAG_02494,VDAG_06608,VDAG_03062,VDAG_09253,VDAG_05756,VDAG_02507,VDAG_09961,VDAG_00049,VDAG_04372,VDAG_06690,VDAG_05940,VDAG_10329,VDAG_00362,VDAG_08577,VDAG_04489,VDAG_01223,VDAG_04609,VDAG_03315,VDAG_01416,VDAG_01079,VDAG_02451,VDAG_00416,VDAG_06273,VDAG_02441,VDAG_04358,VDAG_00761,VDAG_00058,VDAG_01749,VDAG_09423,VDAG_03918,VDAG_00591,VDAG_10310,VDAG_05789,VDAG_10228,VDAG_01457,Novel00277,Nov…
GO:0043603	cellular amide metabolic process	biological_process	2.2257e-17	1.3071e-14	67	422	298	7321	VDAG_04560,VDAG_00978,VDAG_05698,Novel00167,VDAG_06768,VDAG_07096,VDAG_00364,VDAG_01978,VDAG_04596,VDAG_00178,VDAG_08793,VDAG_10225,VDAG_05679,VDAG_06306,VDAG_01385,VDAG_01034,VDAG_09979,VDAG_06601,VDAG_10492,VDAG_05663,VDAG_00181,VDAG_01733,VDAG_10491,VDAG_06906,VDAG_06246,VDAG_10447,VDAG_02791,VDAG_01802,VDAG_09954,VDAG_03129,Novel00093,Novel00277,VDAG_01457,VDAG_10228,VDAG_05789,VDAG_10310,VDA…
GO:1901566	organonitrogen compound biosynthetic process	biological_process	1.4855e-16	7.6334e-14	88	422	509	7321	VDAG_06246,VDAG_06906,VDAG_10491,VDAG_05663,VDAG_01733,VDAG_00181,VDAG_02737,VDAG_10492,VDAG_04350,VDAG_02791,VDAG_01802,VDAG_10447,VDAG_08773,VDAG_02077,VDAG_00364,VDAG_07096,VDAG_04596,VDAG_01978,Novel00167,VDAG_06768,VDAG_00978,VDAG_04560,VDAG_05698,VDAG_06601,VDAG_01034,VDAG_09979,VDAG_08484,VDAG_06306,VDAG_05679,VDAG_00178,VDAG_08793,VDAG_01582,VDAG_08219,VDAG_10225,VDAG_04372,VDAG_00049,VDA…
GO:0030529	ribonucleoprotein complex	cellular_component	2.0212e-16	9.2324e-14	63	422	247	7321	VDAG_01733,VDAG_00181,VDAG_01223,VDAG_05663,VDAG_04609,VDAG_10492,VDAG_01416,VDAG_03315,VDAG_01079,VDAG_09961,VDAG_06308,VDAG_06246,VDAG_10329,VDAG_05940,VDAG_00049,VDAG_06690,VDAG_08577,VDAG_04489,VDAG_10491,VDAG_06906,VDAG_05756,VDAG_10447,VDAG_02507,VDAG_06608,VDAG_02494,VDAG_03062,VDAG_01802,VDAG_09253,VDAG_02791,Novel00093,VDAG_09435,VDAG_03129,VDAG_06768,VDAG_10393,VDAG_05698,VDAG_04560,VDA…
GO:0005198	structural molecule activity	molecular_function	3.4038e-16	1.3993e-13	67	422	319	7321	VDAG_06906,VDAG_10491,VDAG_06958,VDAG_06246,VDAG_10492,VDAG_07350,VDAG_05663,VDAG_01733,VDAG_00181,VDAG_02791,VDAG_01802,VDAG_08399,VDAG_10447,VDAG_00364,VDAG_07096,VDAG_01978,VDAG_04596,VDAG_00978,VDAG_04560,VDAG_05698,Novel00187,VDAG_06768,VDAG_06306,VDAG_05679,VDAG_00858,VDAG_09979,VDAG_01034,VDAG_03807,VDAG_01455,VDAG_08793,VDAG_00178,VDAG_10225,VDAG_04489,VDAG_08577,VDAG_00049,VDAG_06690,VDA…
GO:1901564	organonitrogen compound metabolic process	biological_process	2.8582e-14	1.0682e-11	99	422	700	7321	VDAG_00226,VDAG_09297,VDAG_07096,VDAG_00364,VDAG_04289,VDAG_04596,VDAG_01978,Novel00167,VDAG_06768,VDAG_04560,VDAG_00978,VDAG_05698,VDAG_08484,VDAG_01034,VDAG_09979,VDAG_06601,VDAG_05679,VDAG_01385,VDAG_06306,VDAG_01582,VDAG_08793,VDAG_00178,VDAG_10225,VDAG_08219,VDAG_06246,VDAG_10491,VDAG_06906,VDAG_05663,VDAG_01733,VDAG_00181,VDAG_02737,VDAG_06953,VDAG_10492,VDAG_06452,VDAG_04350,VDAG_02791,VDA…
GO:0043232	intracellular non-membrane-bounded organelle	cellular_component	6.7306e-13	2.3058e-10	69	422	401	7321	VDAG_05698,VDAG_00978,VDAG_04560,VDAG_06768,VDAG_01978,VDAG_04596,VDAG_00911,VDAG_00364,VDAG_07096,VDAG_10225,VDAG_00178,VDAG_08793,VDAG_06306,VDAG_05679,VDAG_09979,VDAG_01034,VDAG_00858,VDAG_10492,VDAG_01733,VDAG_00181,VDAG_05663,VDAG_06906,VDAG_10491,VDAG_10189,VDAG_06246,VDAG_08399,VDAG_10447,VDAG_01802,VDAG_02791,VDAG_10331,VDAG_09954,VDAG_03129,Novel00093,VDAG_05789,VDAG_10228,VDAG_01457,VDA…
GO:0043228	non-membrane-bounded organelle	cellular_component	8.4232e-13	2.6637e-10	69	422	407	7321	VDAG_05789,VDAG_10228,VDAG_01457,VDAG_05176,Novel00277,VDAG_09423,VDAG_03918,VDAG_10310,VDAG_09954,Novel00093,VDAG_03129,VDAG_00416,VDAG_06273,VDAG_07636,VDAG_00761,VDAG_00058,VDAG_02441,VDAG_05675,VDAG_04358,VDAG_08577,VDAG_04489,VDAG_09961,VDAG_06690,VDAG_00049,VDAG_10329,VDAG_05940,VDAG_03315,VDAG_01416,VDAG_01079,VDAG_01223,VDAG_04609,VDAG_03062,VDAG_09253,VDAG_09848,VDAG_02494,VDAG_06608,Nov…
GO:0044267	cellular protein metabolic process	biological_process	6.8538e-12	2.0126e-09	90	422	729	7321	VDAG_04609,VDAG_01223,VDAG_01079,VDAG_03315,VDAG_01416,VDAG_04372,VDAG_06690,VDAG_00049,VDAG_05940,VDAG_10329,VDAG_10097,VDAG_00362,VDAG_09961,VDAG_05626,VDAG_04489,VDAG_08577,VDAG_02507,VDAG_05756,VDAG_06608,VDAG_00423,VDAG_02494,VDAG_02603,VDAG_09253,VDAG_03062,VDAG_00923,VDAG_01409,VDAG_05425,Novel00093,VDAG_03129,VDAG_09954,VDAG_03918,VDAG_10310,VDAG_01749,VDAG_09423,VDAG_01457,Novel00277,VDA…
GO:0044444	cytoplasmic part	cellular_component	4.9204e-11	1.3485e-08	80	422	527	7321	VDAG_02507,VDAG_05756,VDAG_06608,VDAG_02494,VDAG_04455,VDAG_02509,VDAG_03797,VDAG_09253,VDAG_03062,VDAG_04609,VDAG_01223,VDAG_01079,VDAG_01416,VDAG_03315,VDAG_10329,VDAG_05940,VDAG_00049,VDAG_04372,VDAG_06690,VDAG_05626,VDAG_08926,VDAG_03231,VDAG_09961,VDAG_04489,VDAG_08577,VDAG_08088,VDAG_04358,VDAG_10350,VDAG_02441,VDAG_03735,VDAG_07032,VDAG_00761,VDAG_00058,VDAG_06273,VDAG_00416,Novel00093,VDA…
GO:0005737	cytoplasm	cellular_component	5.4742e-10	1.4065e-07	91	422	687	7321	VDAG_06273,VDAG_00416,VDAG_00058,VDAG_00761,VDAG_07032,VDAG_04358,VDAG_10350,VDAG_02441,VDAG_03735,Novel00277,VDAG_02272,VDAG_01457,VDAG_06392,VDAG_10228,VDAG_05789,VDAG_10310,VDAG_03918,VDAG_09423,VDAG_09954,VDAG_02981,VDAG_01225,VDAG_03129,Novel00093,VDAG_09253,VDAG_03797,VDAG_03062,VDAG_02494,VDAG_06608,VDAG_04455,VDAG_02509,VDAG_02507,VDAG_05756,VDAG_04489,VDAG_08088,VDAG_08577,VDAG_10329,VDA…
GO:0019538	protein metabolic process	biological_process	5.3996e-09	1.3057e-06	97	422	970	7321	VDAG_03315,VDAG_09628,VDAG_01416,VDAG_01079,VDAG_01223,VDAG_04609,VDAG_08577,VDAG_04489,VDAG_09961,VDAG_05626,VDAG_06690,VDAG_04372,VDAG_00049,VDAG_10329,VDAG_00362,VDAG_10097,VDAG_05940,VDAG_05756,VDAG_02507,VDAG_08750,VDAG_03062,VDAG_02603,VDAG_09253,VDAG_02494,VDAG_00423,VDAG_06608,VDAG_09954,VDAG_07760,VDAG_01409,VDAG_05425,VDAG_03129,Novel00093,VDAG_00923,VDAG_05789,VDAG_08059,VDAG_01417,VDA…
GO:0032991	macromolecular complex	cellular_component	6.2315e-07	0.00014232	97	422	909	7321	VDAG_02441,VDAG_03735,VDAG_04358,VDAG_05675,VDAG_07032,VDAG_00761,VDAG_00058,VDAG_01881,VDAG_07636,VDAG_00416,VDAG_06273,Novel00093,VDAG_03129,VDAG_10393,VDAG_09954,VDAG_09313,VDAG_08467,VDAG_09423,VDAG_03918,VDAG_02506,VDAG_10310,VDAG_05789,VDAG_04734,VDAG_10228,VDAG_01417,VDAG_06392,VDAG_05176,VDAG_01457,Novel00277,VDAG_05756,VDAG_02507,Novel00046,VDAG_09848,VDAG_06608,VDAG_02494,VDAG_03062,VDA…
GO:0044271	cellular nitrogen compound biosynthetic process	biological_process	1.9656e-06	0.00042529	112	422	1318	7321	VDAG_07096,VDAG_00364,Novel00223,VDAG_04596,VDAG_01978,VDAG_06696,VDAG_04560,VDAG_07891,VDAG_00978,VDAG_05698,VDAG_05304,Novel00167,VDAG_06768,VDAG_05679,VDAG_06306,VDAG_04944,VDAG_01034,VDAG_09979,VDAG_06601,VDAG_01582,VDAG_00178,VDAG_08793,VDAG_10225,Novel00307,VDAG_08219,VDAG_10491,VDAG_05187,VDAG_05422,VDAG_06906,VDAG_06246,VDAG_02737,VDAG_10492,VDAG_00994,VDAG_05663,VDAG_01733,VDAG_00181,VDA…
GO:0044249	cellular biosynthetic process	biological_process	3.3316e-06	0.00068482	133	422	1701	7321	VDAG_04489,VDAG_08577,VDAG_06690,VDAG_04372,VDAG_03231,VDAG_01079,VDAG_03315,VDAG_04470,VDAG_09253,VDAG_10392,VDAG_06608,VDAG_07533,VDAG_08932,Novel00205,VDAG_08312,VDAG_00678,VDAG_06827,VDAG_08189,VDAG_09246,VDAG_10228,Novel00315,VDAG_10310,VDAG_02506,VDAG_03918,Novel00070,VDAG_09954,VDAG_09251,VDAG_03617,VDAG_09390,VDAG_03129,Novel00093,VDAG_00416,VDAG_00761,VDAG_07622,VDAG_05675,VDAG_10491,VDA…
GO:0009058	biosynthetic process	biological_process	4.2578e-06	0.00083352	143	422	1855	7321	Novel00163,VDAG_02737,VDAG_06246,VDAG_08282,VDAG_08425,VDAG_00248,VDAG_06768,VDAG_03943,VDAG_07891,VDAG_06696,VDAG_09297,VDAG_07096,VDAG_00364,VDAG_10225,Novel00307,VDAG_09528,VDAG_01582,VDAG_03785,VDAG_03738,VDAG_08484,VDAG_01034,VDAG_05679,VDAG_01223,VDAG_04609,VDAG_01416,VDAG_05626,VDAG_02545,VDAG_09961,VDAG_05940,VDAG_00362,VDAG_10329,VDAG_00049,VDAG_01894,VDAG_05756,VDAG_00851,VDAG_02507,VDA…
GO:1901576	organic substance biosynthetic process	biological_process	5.5996e-06	0.0010464	137	422	1764	7321	VDAG_10491,VDAG_05422,VDAG_05187,VDAG_06906,VDAG_05663,VDAG_00994,VDAG_00181,VDAG_01733,VDAG_03532,VDAG_06314,VDAG_10492,VDAG_09747,VDAG_04350,VDAG_01110,VDAG_02791,VDAG_01802,VDAG_06607,VDAG_10447,VDAG_08773,VDAG_04931,VDAG_02077,VDAG_05292,Novel00223,VDAG_04596,VDAG_01978,VDAG_05304,Novel00167,VDAG_05886,VDAG_01183,VDAG_04560,VDAG_00978,VDAG_05698,VDAG_04944,VDAG_08444,VDAG_09979,VDAG_06601,VDA…
GO:0034641	cellular nitrogen compound metabolic process	biological_process	1.275e-05	0.0022789	148	422	1974	7321	VDAG_01894,VDAG_05940,VDAG_00362,VDAG_10097,VDAG_10329,VDAG_00049,VDAG_05626,VDAG_09961,VDAG_01416,VDAG_04609,VDAG_01223,VDAG_03062,VDAG_01379,VDAG_02494,VDAG_09848,VDAG_00851,VDAG_05025,VDAG_06016,VDAG_02507,VDAG_05756,Novel00277,VDAG_01457,VDAG_04563,VDAG_01137,VDAG_05789,VDAG_00591,VDAG_09423,VDAG_08467,VDAG_01749,VDAG_09445,VDAG_02981,VDAG_06273,VDAG_05411,VDAG_02451,VDAG_02862,VDAG_05252,VDA…
GO:0010467	gene expression	biological_process	4.2003e-05	0.0071948	111	422	1415	7321	Novel00070,VDAG_09954,VDAG_02981,VDAG_09251,Novel00093,VDAG_03129,Novel00277,VDAG_02272,VDAG_06827,VDAG_04563,VDAG_01457,VDAG_10228,VDAG_01137,VDAG_05789,Novel00315,VDAG_10310,VDAG_03918,VDAG_02506,VDAG_09423,VDAG_01749,VDAG_08467,VDAG_00058,VDAG_00761,VDAG_07622,VDAG_04358,VDAG_02441,VDAG_06273,VDAG_00416,VDAG_05411,VDAG_02451,VDAG_05252,VDAG_02543,VDAG_01079,VDAG_01416,VDAG_03315,VDAG_04609,VDA…
GO:0034645	cellular macromolecule biosynthetic process	biological_process	8.8833e-05	0.01458	103	422	1344	7321	VDAG_00761,VDAG_00058,VDAG_07622,VDAG_04358,VDAG_05675,VDAG_02441,VDAG_06273,VDAG_00416,VDAG_05411,VDAG_02451,VDAG_05252,Novel00070,VDAG_09954,VDAG_09251,VDAG_03129,Novel00093,Novel00277,VDAG_04563,VDAG_01457,VDAG_09246,VDAG_10228,Novel00315,VDAG_05789,VDAG_10310,VDAG_02506,VDAG_03918,VDAG_09423,VDAG_08467,VDAG_01749,VDAG_07533,VDAG_08312,VDAG_00851,VDAG_02507,VDAG_05756,VDAG_09253,VDAG_03062,VDA…
GO:0006807	nitrogen compound metabolic process	biological_process	9.2211e-05	0.01458	153	422	2134	7321	VDAG_07213,VDAG_04944,VDAG_08444,VDAG_09979,VDAG_06601,VDAG_06306,VDAG_08793,VDAG_00178,VDAG_08219,VDAG_00226,Novel00223,VDAG_04596,VDAG_01978,Novel00167,VDAG_05304,VDAG_05886,VDAG_02227,VDAG_04560,VDAG_00978,VDAG_05698,VDAG_09747,VDAG_04350,VDAG_05680,VDAG_01110,VDAG_02791,VDAG_06607,VDAG_01802,VDAG_10447,VDAG_08773,VDAG_04931,VDAG_02077,VDAG_05292,VDAG_03983,VDAG_06308,VDAG_10491,VDAG_05422,VDA…
GO:0008152	metabolic process	biological_process	0.00011236	0.017108	275	422	4226	7321	VDAG_08577,VDAG_05818,VDAG_04372,VDAG_01079,VDAG_03932,VDAG_10392,VDAG_09253,VDAG_07117,VDAG_08932,VDAG_08959,VDAG_09246,VDAG_02272,VDAG_06827,VDAG_06023,VDAG_02228,VDAG_03918,VDAG_02506,VDAG_09954,VDAG_09313,Novel00093,VDAG_00923,VDAG_09534,VDAG_06613,VDAG_05788,VDAG_02543,VDAG_10101,VDAG_06468,VDAG_02995,VDAG_07622,VDAG_06906,VDAG_05422,VDAG_05187,VDAG_09511,VDAG_03364,VDAG_06314,VDAG_03532,VDA…
GO:0009059	macromolecule biosynthetic process	biological_process	0.00014758	0.021667	103	422	1357	7321	VDAG_04944,VDAG_06601,VDAG_09979,VDAG_08444,VDAG_01034,VDAG_06306,VDAG_05679,VDAG_08793,VDAG_00178,VDAG_10225,Novel00307,VDAG_03738,VDAG_03785,VDAG_06696,VDAG_00364,VDAG_07096,VDAG_01978,VDAG_04596,Novel00223,VDAG_05886,VDAG_05304,Novel00167,VDAG_06768,VDAG_00978,VDAG_07891,VDAG_04560,VDAG_05698,VDAG_09747,VDAG_02791,VDAG_01110,VDAG_08425,VDAG_06607,VDAG_01802,VDAG_10447,VDAG_04931,VDAG_05292,VDA…
GO:0044260	cellular macromolecule metabolic process	biological_process	0.00031137	0.044139	145	422	2129	7321	VDAG_03364,VDAG_06308,VDAG_06906,VDAG_05422,VDAG_05187,VDAG_10491,VDAG_05663,VDAG_00994,VDAG_03532,VDAG_01733,VDAG_00181,VDAG_10492,VDAG_09747,VDAG_05680,VDAG_02791,VDAG_01110,VDAG_03749,VDAG_06607,VDAG_01802,VDAG_10447,VDAG_04931,VDAG_05292,VDAG_03983,Novel00197,VDAG_01978,VDAG_04596,Novel00223,VDAG_09716,VDAG_05886,Novel00167,VDAG_05304,VDAG_02636,VDAG_02227,VDAG_00978,VDAG_04560,VDAG_05698,VDA…
GO:0044237	cellular metabolic process	biological_process	0.00034713	0.047568	186	422	2769	7321	VDAG_05756,VDAG_02507,VDAG_06016,VDAG_05025,VDAG_00851,VDAG_01379,VDAG_03062,VDAG_02603,VDAG_09848,VDAG_01655,VDAG_02494,VDAG_01416,VDAG_01223,VDAG_04609,VDAG_01894,VDAG_05050,VDAG_09961,VDAG_02545,VDAG_05626,VDAG_00049,VDAG_00362,VDAG_10329,VDAG_10097,VDAG_05940,VDAG_00058,VDAG_07032,VDAG_02939,VDAG_02441,VDAG_04358,VDAG_09554,VDAG_05411,VDAG_06273,VDAG_02862,VDAG_05252,VDAG_02451,VDAG_02981,VDA…
The enriched GO terms of up-regulated genes in Vd-W vs CK (367)
GO:0006518	peptide metabolic process	biological_process	2.3837e-12	4.9069e-09	36	201	269	7321	VDAG_10491,VDAG_04609,VDAG_05663,VDAG_10492,VDAG_01802,VDAG_10310,VDAG_00307,VDAG_00178,VDAG_00058,VDAG_01079,VDAG_00362,VDAG_06601,VDAG_01034,VDAG_06768,VDAG_04560,VDAG_01733,VDAG_05789,VDAG_10447,VDAG_03129,VDAG_06306,VDAG_00364,VDAG_05698,VDAG_03315,VDAG_08793,VDAG_00761,VDAG_08577,Novel00167,VDAG_10225,VDAG_01749,VDAG_09961,VDAG_02494,VDAG_02791,VDAG_01457,VDAG_04358,VDAG_00978,VDAG_02451
GO:0006412	translation	biological_process	2.4474e-12	4.9069e-09	35	201	249	7321	VDAG_01749,VDAG_09961,VDAG_10225,VDAG_00978,VDAG_02451,VDAG_01457,VDAG_04358,VDAG_02791,VDAG_02494,VDAG_08793,VDAG_00761,VDAG_00364,VDAG_05698,VDAG_03315,VDAG_03129,VDAG_06306,VDAG_10447,VDAG_08577,Novel00167,VDAG_01034,VDAG_06601,VDAG_01079,VDAG_00362,VDAG_01733,VDAG_05789,VDAG_04560,VDAG_06768,VDAG_10492,VDAG_04609,VDAG_05663,VDAG_10491,VDAG_00058,VDAG_00178,VDAG_10310,VDAG_01802
GO:0043043	peptide biosynthetic process	biological_process	3.5808e-12	4.9069e-09	35	201	256	7321	VDAG_06768,VDAG_04560,VDAG_05789,VDAG_01733,VDAG_00362,VDAG_01079,VDAG_06601,VDAG_01034,VDAG_01802,VDAG_10310,VDAG_00178,VDAG_00058,VDAG_10491,VDAG_04609,VDAG_05663,VDAG_10492,VDAG_02494,VDAG_02791,VDAG_04358,VDAG_01457,VDAG_02451,VDAG_00978,VDAG_01749,VDAG_09961,VDAG_10225,Novel00167,VDAG_08577,VDAG_10447,VDAG_06306,VDAG_03129,VDAG_03315,VDAG_00364,VDAG_05698,VDAG_00761,VDAG_08793
GO:0043604	amide biosynthetic process	biological_process	2.0356e-11	2.0768e-08	35	201	276	7321	VDAG_02791,VDAG_02494,VDAG_02451,VDAG_00978,VDAG_04358,VDAG_01457,VDAG_10225,VDAG_01749,VDAG_09961,Novel00167,VDAG_08577,VDAG_06306,VDAG_03129,VDAG_10447,VDAG_00761,VDAG_08793,VDAG_03315,VDAG_00364,VDAG_05698,VDAG_04560,VDAG_06768,VDAG_05789,VDAG_01733,VDAG_00362,VDAG_01079,VDAG_01034,VDAG_06601,VDAG_10310,VDAG_01802,VDAG_00058,VDAG_00178,VDAG_04609,VDAG_05663,VDAG_10491,VDAG_10492
GO:0003735	structural constituent of ribosome	molecular_function	2.526e-11	2.0768e-08	30	201	170	7321	VDAG_01079,VDAG_09961,VDAG_10225,VDAG_01034,VDAG_02791,VDAG_04560,VDAG_02494,VDAG_06768,VDAG_00978,VDAG_01457,VDAG_01733,VDAG_05789,VDAG_04358,VDAG_03129,VDAG_04609,VDAG_05663,VDAG_06306,VDAG_10447,VDAG_10491,VDAG_08793,VDAG_00761,VDAG_05698,VDAG_00364,VDAG_10492,VDAG_03315,VDAG_08577,VDAG_10310,VDAG_01802,VDAG_00058,VDAG_00178
GO:0005840	ribosome	cellular_component	3.6148e-11	2.1384e-08	30	201	170	7321	VDAG_01457,VDAG_01733,VDAG_04358,VDAG_05789,VDAG_00978,VDAG_06768,VDAG_02494,VDAG_02791,VDAG_04560,VDAG_09961,VDAG_10225,VDAG_01034,VDAG_01079,VDAG_00178,VDAG_00058,VDAG_01802,VDAG_08577,VDAG_10310,VDAG_05698,VDAG_00364,VDAG_10492,VDAG_03315,VDAG_08793,VDAG_00761,VDAG_10447,VDAG_10491,VDAG_03129,VDAG_04609,VDAG_05663,VDAG_06306
GO:0043603	cellular amide metabolic process	biological_process	3.6411e-11	2.1384e-08	36	201	298	7321	VDAG_08793,VDAG_00761,VDAG_00364,VDAG_05698,VDAG_03315,VDAG_03129,VDAG_06306,VDAG_10447,VDAG_08577,Novel00167,VDAG_01749,VDAG_09961,VDAG_10225,VDAG_00978,VDAG_02451,VDAG_01457,VDAG_04358,VDAG_02791,VDAG_02494,VDAG_10492,VDAG_04609,VDAG_05663,VDAG_10491,VDAG_00058,VDAG_00307,VDAG_00178,VDAG_10310,VDAG_01802,VDAG_01034,VDAG_06601,VDAG_01079,VDAG_00362,VDAG_01733,VDAG_05789,VDAG_04560,VDAG_06768
GO:0030529	ribonucleoprotein complex	cellular_component	2.3903e-09	1.2283e-06	32	201	247	7321	VDAG_09961,VDAG_10225,VDAG_02494,VDAG_02791,VDAG_04358,VDAG_01457,VDAG_00978,VDAG_10447,VDAG_06306,VDAG_03129,VDAG_03315,VDAG_05698,VDAG_00364,VDAG_08793,VDAG_00761,VDAG_08577,VDAG_10393,VDAG_01079,VDAG_01034,VDAG_04968,VDAG_06768,VDAG_04560,VDAG_05789,VDAG_01733,VDAG_10491,VDAG_05663,VDAG_04609,VDAG_10492,VDAG_01802,VDAG_10310,VDAG_00178,VDAG_00058
GO:1901566	organonitrogen compound biosynthetic process	biological_process	7.1781e-09	3.2788e-06	43	201	509	7321	VDAG_05789,VDAG_01733,VDAG_04560,VDAG_03231,VDAG_06768,VDAG_01034,VDAG_06601,VDAG_05411,VDAG_00362,VDAG_01079,VDAG_00058,VDAG_00178,VDAG_10310,VDAG_01802,VDAG_02737,VDAG_10492,VDAG_04609,VDAG_05663,VDAG_10491,VDAG_09445,VDAG_02451,VDAG_00978,VDAG_04358,VDAG_02077,VDAG_01457,VDAG_02791,VDAG_02494,VDAG_01749,VDAG_10225,VDAG_09961,VDAG_04677,Novel00167,VDAG_08577,VDAG_00761,VDAG_08793,VDAG_06827,VDA…
GO:0005198	structural molecule activity	molecular_function	8.7727e-09	3.6065e-06	33	201	319	7321	VDAG_04560,VDAG_06768,VDAG_05789,VDAG_01733,VDAG_07790,VDAG_01079,VDAG_01034,VDAG_10310,VDAG_01802,VDAG_00058,VDAG_00178,VDAG_03807,VDAG_05663,VDAG_04609,VDAG_10491,VDAG_10492,VDAG_02791,VDAG_02494,VDAG_00978,VDAG_04358,VDAG_01457,VDAG_09961,VDAG_10225,VDAG_08577,VDAG_06306,VDAG_03129,VDAG_10447,VDAG_00761,VDAG_07350,VDAG_08793,VDAG_03315,VDAG_05698,VDAG_00364
GO:0043232	intracellular non-membrane-bounded organelle	cellular_component	9.3139e-08	3.4266e-05	35	201	401	7321	VDAG_05698,VDAG_00364,VDAG_03315,VDAG_08793,VDAG_00761,VDAG_10447,Novel00046,VDAG_03129,VDAG_06306,VDAG_08577,VDAG_09961,VDAG_10225,VDAG_09848,VDAG_01457,VDAG_04358,VDAG_00978,VDAG_02494,VDAG_02791,VDAG_10492,VDAG_10491,VDAG_04609,VDAG_05663,VDAG_00178,VDAG_00058,VDAG_01802,VDAG_10310,VDAG_01034,VDAG_00911,VDAG_01079,VDAG_10331,VDAG_10189,VDAG_01733,VDAG_05789,VDAG_06768,VDAG_04560
GO:0043228	non-membrane-bounded organelle	cellular_component	1.0002e-07	3.4266e-05	35	201	407	7321	VDAG_02791,VDAG_02494,VDAG_00978,VDAG_04358,VDAG_09848,VDAG_01457,VDAG_09961,VDAG_10225,VDAG_08577,VDAG_06306,VDAG_03129,Novel00046,VDAG_10447,VDAG_08793,VDAG_00761,VDAG_03315,VDAG_05698,VDAG_00364,VDAG_04560,VDAG_06768,VDAG_05789,VDAG_01733,VDAG_10189,VDAG_10331,VDAG_00911,VDAG_01079,VDAG_01034,VDAG_10310,VDAG_01802,VDAG_00058,VDAG_00178,VDAG_05663,VDAG_04609,VDAG_10491,VDAG_10492
GO:1901564	organonitrogen compound metabolic process	biological_process	1.087e-07	3.4373e-05	48	201	700	7321	VDAG_09961,VDAG_01749,VDAG_10225,VDAG_04677,VDAG_00978,VDAG_02451,VDAG_01457,VDAG_04358,VDAG_02077,VDAG_06452,VDAG_02791,VDAG_02494,VDAG_08793,VDAG_00761,VDAG_06827,VDAG_05698,VDAG_00364,VDAG_03315,VDAG_04350,VDAG_03129,VDAG_06306,VDAG_10447,VDAG_08312,VDAG_08577,Novel00167,VDAG_01034,VDAG_06601,VDAG_02939,VDAG_05411,VDAG_01079,VDAG_00362,VDAG_01733,VDAG_05789,VDAG_04560,VDAG_03231,VDAG_06768,VDA…
GO:0044267	cellular protein metabolic process	biological_process	3.9335e-07	0.0001155	45	201	729	7321	VDAG_02636,VDAG_10447,VDAG_06306,VDAG_03129,VDAG_03315,VDAG_05698,VDAG_00364,VDAG_00761,VDAG_03364,VDAG_08793,Novel00167,VDAG_08577,VDAG_01749,VDAG_09961,VDAG_10225,VDAG_02494,VDAG_02634,VDAG_02791,VDAG_01409,VDAG_04358,VDAG_01457,VDAG_02603,VDAG_05788,VDAG_02451,VDAG_00978,VDAG_10491,VDAG_00423,VDAG_05663,VDAG_04609,VDAG_10492,VDAG_01802,VDAG_10310,Novel00163,VDAG_00178,VDAG_00307,VDAG_00058,VDA…
GO:0019538	protein metabolic process	biological_process	9.7496e-06	0.002672	49	201	970	7321	VDAG_01733,VDAG_05789,VDAG_04560,VDAG_06768,VDAG_01034,VDAG_06601,VDAG_05829,VDAG_05411,VDAG_01079,VDAG_02543,VDAG_00362,VDAG_00058,VDAG_00307,VDAG_00178,Novel00163,VDAG_10310,VDAG_01802,VDAG_10492,VDAG_04609,VDAG_05663,VDAG_10491,VDAG_00423,VDAG_00978,VDAG_02451,VDAG_05788,VDAG_02603,VDAG_01457,VDAG_01409,VDAG_04358,VDAG_02791,VDAG_06452,VDAG_02634,VDAG_06207,VDAG_02494,VDAG_01749,VDAG_09961,VDA…
GO:0010467	gene expression	biological_process	1.5068e-05	0.0038716	61	201	1415	7321	VDAG_05829,VDAG_06601,VDAG_04944,VDAG_09251,VDAG_01034,VDAG_00362,VDAG_02543,VDAG_01333,VDAG_01079,VDAG_00698,VDAG_05411,VDAG_05789,VDAG_01894,VDAG_01733,VDAG_06768,VDAG_05680,VDAG_04560,VDAG_10492,VDAG_05595,VDAG_10491,VDAG_05663,VDAG_04609,VDAG_05187,VDAG_00178,VDAG_00307,VDAG_00058,VDAG_09806,VDAG_01379,VDAG_06696,VDAG_01293,VDAG_01110,VDAG_03043,VDAG_01802,VDAG_10310,VDAG_09747,VDAG_01749,VDA…
GO:0005737	cytoplasm	cellular_component	3.4228e-05	0.0082772	43	201	687	7321	VDAG_02791,VDAG_02494,VDAG_02981,VDAG_00978,VDAG_01457,VDAG_04358,VDAG_06392,VDAG_03735,VDAG_10225,VDAG_09961,VDAG_08577,Novel00206,VDAG_08926,VDAG_03129,VDAG_04350,VDAG_06306,VDAG_03797,VDAG_10447,VDAG_00761,VDAG_08793,VDAG_05698,VDAG_00364,VDAG_03315,VDAG_04560,VDAG_03231,VDAG_06768,VDAG_01225,VDAG_01733,VDAG_05789,VDAG_01079,VDAG_01034,VDAG_10310,VDAG_01802,VDAG_00058,VDAG_00307,VDAG_02492,VDA…
GO:0044444	cytoplasmic part	cellular_component	4.5523e-05	0.010397	36	201	527	7321	VDAG_08577,VDAG_08926,VDAG_10447,VDAG_06306,VDAG_03797,VDAG_03129,VDAG_03315,VDAG_00364,VDAG_05698,VDAG_00761,VDAG_08793,VDAG_02494,VDAG_02791,VDAG_04358,VDAG_01457,VDAG_00978,VDAG_03735,VDAG_06392,VDAG_09961,VDAG_10225,VDAG_01802,VDAG_10310,VDAG_00178,VDAG_00307,VDAG_00058,VDAG_10491,VDAG_04609,VDAG_05663,VDAG_10492,VDAG_03231,VDAG_06768,VDAG_04560,VDAG_05789,VDAG_01733,VDAG_01079,VDAG_01034
GO:0044271	cellular nitrogen compound biosynthetic process	biological_process	5.768e-05	0.01248	57	201	1318	7321	VDAG_01894,VDAG_05789,VDAG_01733,VDAG_03231,VDAG_06768,VDAG_04560,VDAG_05829,VDAG_06601,VDAG_02939,VDAG_04944,VDAG_09251,VDAG_01034,VDAG_00362,VDAG_01333,VDAG_01079,VDAG_05411,VDAG_00178,VDAG_00058,VDAG_06696,VDAG_01379,VDAG_01802,VDAG_01293,VDAG_01110,VDAG_10310,VDAG_10492,VDAG_02737,VDAG_10491,VDAG_09445,VDAG_05663,VDAG_04609,VDAG_05187,VDAG_02077,VDAG_04358,VDAG_01457,VDAG_01140,VDAG_02451,VDA…
GO:0034645	cellular macromolecule biosynthetic process	biological_process	8.5703e-05	0.017616	55	201	1344	7321	VDAG_09961,VDAG_01749,VDAG_10225,VDAG_09747,VDAG_00978,VDAG_02451,VDAG_01140,VDAG_01457,VDAG_09848,VDAG_04358,VDAG_07533,VDAG_02791,VDAG_02494,VDAG_00761,VDAG_08793,VDAG_05698,VDAG_00364,VDAG_03315,VDAG_07891,VDAG_03129,VDAG_06306,VDAG_08444,VDAG_08312,VDAG_10447,VDAG_08577,Novel00167,VDAG_01034,VDAG_09251,VDAG_04944,VDAG_05829,VDAG_06601,VDAG_05411,VDAG_01333,VDAG_01079,VDAG_00362,VDAG_01733,VDA…
GO:0009059	macromolecule biosynthetic process	biological_process	0.0001201	0.023512	55	201	1357	7321	VDAG_04358,VDAG_01457,VDAG_09848,VDAG_01140,VDAG_02451,VDAG_00978,VDAG_02494,VDAG_02791,VDAG_07533,VDAG_09747,VDAG_09961,VDAG_01749,VDAG_10225,Novel00167,VDAG_08577,VDAG_03315,VDAG_00364,VDAG_05698,VDAG_00761,VDAG_08793,VDAG_08444,VDAG_08312,VDAG_10447,VDAG_06306,VDAG_03129,VDAG_07891,VDAG_05789,VDAG_01894,VDAG_01733,VDAG_06768,VDAG_04560,VDAG_05829,VDAG_06601,VDAG_04944,VDAG_09251,VDAG_01034,VDA…
GO:0034641	cellular nitrogen compound metabolic process	biological_process	0.00020961	0.039169	74	201	1974	7321	VDAG_07533,VDAG_02791,VDAG_01140,VDAG_02451,VDAG_02981,VDAG_02077,VDAG_01749,VDAG_09961,VDAG_09747,VDAG_10393,VDAG_06306,VDAG_07891,VDAG_03129,VDAG_08312,VDAG_10447,VDAG_08793,VDAG_00761,VDAG_03315,VDAG_05698,VDAG_05680,VDAG_04968,VDAG_06953,VDAG_06768,VDAG_01894,VDAG_01733,VDAG_05411,VDAG_00362,VDAG_02939,VDAG_05829,VDAG_04944,VDAG_06696,VDAG_03043,VDAG_01110,VDAG_05187,VDAG_10491,VDAG_09445,VDA…
GO:0044249	cellular biosynthetic process	biological_process	0.00031017	0.05544	65	201	1701	7321	VDAG_05698,VDAG_03315,VDAG_00761,VDAG_08793,VDAG_08312,VDAG_10447,VDAG_03129,VDAG_07891,VDAG_06306,VDAG_02077,VDAG_02451,VDAG_01140,VDAG_02791,VDAG_07533,VDAG_09747,VDAG_01749,VDAG_09961,VDAG_01110,VDAG_06696,VDAG_09445,VDAG_10491,VDAG_05187,VDAG_01733,VDAG_01894,VDAG_06768,VDAG_04944,VDAG_02939,VDAG_05829,VDAG_00445,VDAG_00362,VDAG_05411,VDAG_08577,Novel00167,VDAG_00364,VDAG_01137,VDAG_06827,VDA…
GO:0032991	macromolecular complex	cellular_component	0.00047507	0.081375	47	201	909	7321	VDAG_08577,VDAG_10393,VDAG_07891,VDAG_03129,VDAG_06306,VDAG_08444,VDAG_10447,Novel00046,VDAG_00761,VDAG_08793,VDAG_10429,VDAG_05698,VDAG_00364,VDAG_03315,VDAG_02791,VDAG_02494,VDAG_00978,VDAG_09848,VDAG_01457,VDAG_04358,VDAG_06392,VDAG_03735,VDAG_10225,VDAG_09961,VDAG_09747,VDAG_10310,VDAG_01802,VDAG_06696,VDAG_00058,VDAG_00307,VDAG_00178,VDAG_04609,VDAG_05663,VDAG_10491,VDAG_06564,VDAG_02737,VDA…
GO:0044260	cellular macromolecule metabolic process	biological_process	0.00059195	0.09734	74	201	2129	7321	VDAG_05411,VDAG_00362,VDAG_05829,VDAG_04944,VDAG_05680,VDAG_04968,VDAG_06768,VDAG_01894,VDAG_01733,VDAG_05187,VDAG_00423,VDAG_10491,VDAG_06696,VDAG_01110,VDAG_03043,VDAG_01749,VDAG_09961,VDAG_09747,VDAG_02791,VDAG_07533,VDAG_02451,VDAG_01140,VDAG_02981,VDAG_01409,VDAG_02603,VDAG_06306,VDAG_03129,VDAG_07891,VDAG_02636,VDAG_08312,VDAG_10447,VDAG_08793,VDAG_00761,VDAG_03315,VDAG_05698,VDAG_06252,VDA…
GO:0009058	biosynthetic process	biological_process	0.0007	0.11068	69	201	1855	7321	VDAG_05187,VDAG_09445,VDAG_10491,VDAG_06696,VDAG_01110,VDAG_05829,VDAG_02939,VDAG_04944,VDAG_05411,VDAG_00362,VDAG_00445,VDAG_01894,VDAG_01733,VDAG_06768,VDAG_08282,VDAG_08793,VDAG_00761,VDAG_03315,VDAG_05698,VDAG_06306,VDAG_03129,VDAG_07891,VDAG_08312,VDAG_10447,VDAG_01749,VDAG_09961,VDAG_09747,VDAG_02229,VDAG_02451,VDAG_01140,VDAG_02077,VDAG_07533,VDAG_02791,VDAG_02737,VDAG_10492,VDAG_04609,VDA…
GO:1901576	organic substance biosynthetic process	biological_process	0.00073373	0.11172	66	201	1764	7321	VDAG_09445,VDAG_10491,VDAG_05187,VDAG_01110,VDAG_06696,VDAG_00445,VDAG_00362,VDAG_05411,VDAG_04944,VDAG_02939,VDAG_05829,VDAG_06768,VDAG_01733,VDAG_01894,VDAG_10447,VDAG_08312,VDAG_03129,VDAG_07891,VDAG_06306,VDAG_05698,VDAG_03315,VDAG_00761,VDAG_08793,VDAG_09747,VDAG_09961,VDAG_01749,VDAG_02791,VDAG_07533,VDAG_02077,VDAG_02451,VDAG_01140,VDAG_04609,VDAG_05663,VDAG_10492,VDAG_02737,VDAG_01293,VDA…
GO:0006807	nitrogen compound metabolic process	biological_process	0.00089429	0.1313	76	201	2134	7321	VDAG_01379,VDAG_00851,VDAG_01293,VDAG_01802,VDAG_10310,Novel00163,VDAG_00178,VDAG_00307,VDAG_09806,VDAG_00058,VDAG_05663,VDAG_04609,VDAG_10492,VDAG_05595,VDAG_02737,VDAG_03231,VDAG_04560,VDAG_05789,VDAG_01333,VDAG_01079,VDAG_00698,VDAG_06601,VDAG_09251,VDAG_01034,Novel00167,VDAG_08577,VDAG_08444,VDAG_04350,VDAG_01137,VDAG_00364,VDAG_06827,VDAG_02494,VDAG_06452,VDAG_04358,VDAG_01457,VDAG_09848,VDA…
GO:0043170	macromolecule metabolic process	biological_process	0.0020347	0.28843	78	201	2365	7321	VDAG_04944,VDAG_05829,VDAG_05411,VDAG_00362,VDAG_01733,VDAG_01894,VDAG_05680,VDAG_06768,VDAG_04968,VDAG_05187,VDAG_00423,VDAG_10491,VDAG_01110,VDAG_03043,VDAG_06696,VDAG_01749,VDAG_09961,VDAG_09747,VDAG_02981,VDAG_02451,VDAG_01140,VDAG_02603,VDAG_01409,VDAG_07533,VDAG_02791,VDAG_06207,VDAG_08793,VDAG_00761,VDAG_05698,VDAG_03315,VDAG_07891,VDAG_03129,VDAG_06306,VDAG_08312,VDAG_10447,VDAG_02636,VDA…
GO:0030515	snoRNA binding	molecular_function	0.0028523	0.37825	2	201	2	7321	VDAG_04968,VDAG_10393
