# Supplementary material for: Transcriptomic analysis of gene expression of Verticillium dahliae upon treatment of the cotton root exudates
Source: BMC Genomics. 2020 Feb 12;21:155. doi: 10.1186/s12864-020-6448-9 (PMC7017574; doi:10.1186/s12864-020-6448-9)
Supplement: Supplementary file 7 — Additional file 7: Table S5. The most enriched GO terms of the 31 DEGs with known functions. [file 12864_2020_6448_MOESM7_ESM.xlsx]

## Sheet: Sheet1
Table S5 The most enriched GO terms of the 31 DEGs with known functions
GO_accession	Description	Term_type	Over_represented_pValue	Corrected_pValue	DEG_item	DEG_list	Bg_item	Bg_list	Gene_names
GO:0050661	NADP binding	molecular_function	0.00054409	1	3	27	45	7321	VDAG_09269,VDAG_03943,VDAG_00833
GO:0050660	flavin adenine dinucleotide binding	molecular_function	0.0030109	1	4	27	177	7321	VDAG_01137,VDAG_10402,VDAG_00833,VDAG_03943
GO:0004499	N,N-dimethylaniline monooxygenase activity	molecular_function	0.0030667	1	2	27	24	7321	VDAG_03943,VDAG_00833
GO:0055085	transmembrane transport	biological_process	0.0037119	1	7	27	577	7321	VDAG_00832,VDAG_03649,VDAG_07864,VDAG_09835,VDAG_02269,VDAG_02051,VDAG_09983
GO:0050662	coenzyme binding	molecular_function	0.0039622	1	6	27	423	7321	VDAG_01137,VDAG_08689,VDAG_03943,VDAG_09269,VDAG_10402,VDAG_00833
GO:0016709	oxidoreductase activity, acting on paired donors, with incorporation or reduction of molecular oxygen, NAD(P)H as one donor, and incorporation of one atom of oxygen	molecular_function	0.0050202	1	2	27	31	7321	VDAG_03943,VDAG_00833
GO:0048037	cofactor binding	molecular_function	0.0083417	1	6	27	497	7321	VDAG_09269,VDAG_03943,VDAG_10402,VDAG_00833,VDAG_01137,VDAG_08689
GO:0008746	NAD(P)+ transhydrogenase activity	molecular_function	0.0085821	1	1	27	2	7321	VDAG_09269
GO:0008750	NAD(P)+ transhydrogenase (AB-specific) activity	molecular_function	0.0085821	1	1	27	2	7321	VDAG_09269
GO:0016652	oxidoreductase activity, acting on NAD(P)H, NAD(P) as acceptor	molecular_function	0.0085821	1	1	27	2	7321	VDAG_09269
GO:0015833	peptide transport	biological_process	0.016903	1	1	27	4	7321	VDAG_09707
GO:0005665	DNA-directed RNA polymerase II, core complex	cellular_component	0.017547	1	1	27	4	7321	VDAG_03942
GO:0016108	tetraterpenoid metabolic process	biological_process	0.018891	1	2	27	61	7321	VDAG_01137,VDAG_03943
GO:0016109	tetraterpenoid biosynthetic process	biological_process	0.018891	1	2	27	61	7321	VDAG_03943,VDAG_01137
GO:0016116	carotenoid metabolic process	biological_process	0.018891	1	2	27	61	7321	VDAG_01137,VDAG_03943
GO:0016117	carotenoid biosynthetic process	biological_process	0.018891	1	2	27	61	7321	VDAG_01137,VDAG_03943
GO:0004497	monooxygenase activity	molecular_function	0.020429	1	2	27	59	7321	VDAG_03943,VDAG_00833
GO:0004843	ubiquitin-specific protease activity	molecular_function	0.021573	1	1	27	6	7321	VDAG_02844
GO:0006721	terpenoid metabolic process	biological_process	0.02194	1	2	27	66	7321	VDAG_01137,VDAG_03943
GO:0016114	terpenoid biosynthetic process	biological_process	0.02194	1	2	27	66	7321	VDAG_03943,VDAG_01137
GO:0044765	single-organism transport	biological_process	0.023394	1	8	27	956	7321	VDAG_03649,VDAG_02051,VDAG_09707,VDAG_09835,VDAG_07864,VDAG_00832,VDAG_02269,VDAG_09983
GO:0016705	oxidoreductase activity, acting on paired donors, with incorporation or reduction of molecular oxygen	molecular_function	0.02389	1	3	27	176	7321	VDAG_03943,VDAG_00833,VDAG_01137
GO:1902578	single-organism localization	biological_process	0.025269	1	8	27	972	7321	VDAG_09983,VDAG_02269,VDAG_00832,VDAG_09835,VDAG_07864,VDAG_09707,VDAG_02051,VDAG_03649
GO:0031704	apelin receptor binding	molecular_function	0.026363	1	1	27	7	7321	VDAG_07864
GO:0006720	isoprenoid metabolic process	biological_process	0.02692	1	2	27	74	7321	VDAG_03943,VDAG_01137
GO:0008299	isoprenoid biosynthetic process	biological_process	0.02692	1	2	27	74	7321	VDAG_03943,VDAG_01137
GO:0019783	ubiquitin-like protein-specific protease activity	molecular_function	0.028516	1	1	27	8	7321	VDAG_02844
GO:0071855	neuropeptide receptor binding	molecular_function	0.029922	1	1	27	8	7321	VDAG_07864
GO:0016021	integral component of membrane	cellular_component	0.030468	1	8	27	1027	7321	VDAG_09835,VDAG_07864,VDAG_00832,VDAG_09983,VDAG_02269,VDAG_03649,VDAG_09269,VDAG_02051
GO:0031224	intrinsic component of membrane	cellular_component	0.031278	1	8	27	1032	7321	VDAG_09835,VDAG_07864,VDAG_00832,VDAG_02269,VDAG_09983,VDAG_09269,VDAG_03649,VDAG_02051
