# Supplementary material for: Transcriptomic analysis of gene expression of Verticillium dahliae upon treatment of the cotton root exudates
Source: BMC Genomics. 2020 Feb 12;21:155. doi: 10.1186/s12864-020-6448-9 (PMC7017574; doi:10.1186/s12864-020-6448-9)
Supplement: Supplementary file 8 — Additional file 8: Table S6. The most enriched GO terms of the 68 DEGs with known functions. [file 12864_2020_6448_MOESM8_ESM.xlsx]

## Sheet: Sheet1
Table S6 The most enriched GO terms of the 68 DEGs with known functions
GO_accession	Description	Term_type	Over_represented_pValue	Corrected_pValue	DEG_item	DEG_list	Bg_item	Bg_list	Gene_names
GO:0004553	hydrolase activity, hydrolyzing O-glycosyl compounds	molecular_function	0.00022491	0.56825	9	61	246	7321	VDAG_06165,VDAG_09516,VDAG_03790,VDAG_07983,VDAG_03526,VDAG_01866,VDAG_01555,VDAG_03553,VDAG_03038
GO:0016798	hydrolase activity, acting on glycosyl bonds	molecular_function	0.00027645	0.56825	9	61	253	7321	VDAG_03038,VDAG_01555,VDAG_03553,VDAG_01866,VDAG_03526,VDAG_07983,VDAG_09516,VDAG_03790,VDAG_06165
GO:0005975	carbohydrate metabolic process	biological_process	0.0005374	0.73641	11	61	402	7321	VDAG_08703,VDAG_03038,VDAG_03553,VDAG_01555,VDAG_03526,VDAG_01866,VDAG_07983,VDAG_10443,VDAG_03790,VDAG_09516,VDAG_06165
GO:0055085	transmembrane transport	biological_process	0.0021922	1	13	61	577	7321	VDAG_08286,VDAG_04513,VDAG_09088,VDAG_06060,VDAG_01193,VDAG_09734,VDAG_09121,VDAG_07563,VDAG_02089,VDAG_07141,VDAG_03714,VDAG_05125,VDAG_08086
GO:0042597	periplasmic space	cellular_component	0.0037383	1	2	61	12	7321	VDAG_03970,VDAG_06126
GO:0016837	carbon-oxygen lyase activity, acting on polysaccharides	molecular_function	0.0037808	1	2	61	15	7321	VDAG_03354,VDAG_10443
GO:1902578	single-organism localization	biological_process	0.0040824	1	17	61	972	7321	VDAG_08086,VDAG_05125,VDAG_03800,VDAG_07563,VDAG_06060,VDAG_01193,VDAG_04513,VDAG_08286,VDAG_07681,VDAG_03714,VDAG_07141,VDAG_02089,VDAG_09253,VDAG_09734,VDAG_09121,VDAG_09088,VDAG_09313
GO:0022857	transmembrane transporter activity	molecular_function	0.0049375	1	12	61	586	7321	VDAG_09253,VDAG_09121,VDAG_09734,VDAG_07563,VDAG_02089,VDAG_07141,VDAG_08286,VDAG_04513,VDAG_09088,VDAG_03800,VDAG_03891,VDAG_03714
GO:0003824	catalytic activity	molecular_function	0.007813	1	41	61	3691	7321	VDAG_03526,VDAG_07544,VDAG_10443,VDAG_04175,VDAG_05455,VDAG_08703,VDAG_07057,VDAG_04961,VDAG_07980,VDAG_09583,VDAG_04685,VDAG_07983,VDAG_01782,VDAG_07158,VDAG_05780,VDAG_03038,VDAG_03553,VDAG_01555,VDAG_05324,VDAG_06165,VDAG_09253,VDAG_09313,VDAG_03894,VDAG_06334,VDAG_03790,VDAG_05297,VDAG_05050,VDAG_01869,VDAG_09082,VDAG_03970,VDAG_01176,VDAG_08654,VDAG_07166,VDAG_06997,VDAG_07681,VDAG_01866,VDA…
GO:0004803	transposase activity	molecular_function	0.0086711	1	2	61	16	7321	VDAG_09253,VDAG_07681
GO:0044765	single-organism transport	biological_process	0.0087305	1	16	61	956	7321	VDAG_03714,VDAG_09121,VDAG_09734,VDAG_09253,VDAG_02089,VDAG_07141,VDAG_09088,VDAG_05125,VDAG_03800,VDAG_08086,VDAG_07563,VDAG_04513,VDAG_08286,VDAG_06060,VDAG_01193,VDAG_07681
GO:0016708	oxidoreductase activity, acting on paired donors, with incorporation or reduction of molecular oxygen, NAD(P)H as one donor, and incorporation of two atoms of oxygen into one donor	molecular_function	0.010239	1	1	61	1	7321	VDAG_05050
GO:0005215	transporter activity	molecular_function	0.011388	1	12	61	655	7321	VDAG_09088,VDAG_08286,VDAG_04513,VDAG_07141,VDAG_02089,VDAG_07563,VDAG_09253,VDAG_09734,VDAG_09121,VDAG_03714,VDAG_03891,VDAG_03800
GO:0006631	fatty acid metabolic process	biological_process	0.014864	1	3	61	63	7321	VDAG_05324,VDAG_07544,VDAG_05780
GO:0051179	localization	biological_process	0.017363	1	18	61	1219	7321	VDAG_09121,VDAG_09734,VDAG_09253,VDAG_02089,VDAG_07141,VDAG_09313,VDAG_09088,VDAG_03714,VDAG_07563,VDAG_07681,VDAG_08286,VDAG_04513,VDAG_01193,VDAG_06060,VDAG_05125,VDAG_03800,VDAG_08086,VDAG_03792
GO:0006313	transposition, DNA-mediated	biological_process	0.017713	1	2	61	22	7321	VDAG_09253,VDAG_07681
GO:0032196	transposition	biological_process	0.017713	1	2	61	22	7321	VDAG_09253,VDAG_07681
GO:0052689	carboxylic ester hydrolase activity	molecular_function	0.021331	1	2	61	29	7321	VDAG_06997,VDAG_01782
GO:0010383	cell wall polysaccharide metabolic process	biological_process	0.021342	1	1	61	2	7321	VDAG_03526
GO:0010410	hemicellulose metabolic process	biological_process	0.021342	1	1	61	2	7321	VDAG_03526
GO:0045491	xylan metabolic process	biological_process	0.021342	1	1	61	2	7321	VDAG_03526
GO:0045493	xylan catabolic process	biological_process	0.021342	1	1	61	2	7321	VDAG_03526
GO:0046559	alpha-glucuronidase activity	molecular_function	0.021342	1	1	61	2	7321	VDAG_03526
GO:0004180	carboxypeptidase activity	molecular_function	0.022115	1	2	61	25	7321	VDAG_07158,VDAG_05135
GO:0071554	cell wall organization or biogenesis	biological_process	0.022725	1	2	61	29	7321	VDAG_03526,VDAG_01782
GO:0008410	CoA-transferase activity	molecular_function	0.027367	1	1	61	3	7321	VDAG_09082
GO:0006810	transport	biological_process	0.028349	1	17	61	1186	7321	VDAG_03714,VDAG_09088,VDAG_09121,VDAG_09734,VDAG_09253,VDAG_07141,VDAG_02089,VDAG_03800,VDAG_05125,VDAG_03792,VDAG_08086,VDAG_04513,VDAG_08286,VDAG_06060,VDAG_01193,VDAG_07681,VDAG_07563
GO:0051234	establishment of localization	biological_process	0.029458	1	17	61	1193	7321	VDAG_03800,VDAG_05125,VDAG_03792,VDAG_08086,VDAG_07563,VDAG_07681,VDAG_08286,VDAG_04513,VDAG_06060,VDAG_01193,VDAG_03714,VDAG_09734,VDAG_09121,VDAG_09253,VDAG_02089,VDAG_07141,VDAG_09088
GO:0003840	gamma-glutamyltransferase activity	molecular_function	0.030546	1	1	61	3	7321	VDAG_05455
GO:0005451	monovalent cation:proton antiporter activity	molecular_function	0.030899	1	1	61	3	7321	VDAG_09088
