# Supplementary material for: Transcriptomic analysis of gene expression of Verticillium dahliae upon treatment of the cotton root exudates
Source: BMC Genomics. 2020 Feb 12;21:155. doi: 10.1186/s12864-020-6448-9 (PMC7017574; doi:10.1186/s12864-020-6448-9)
Supplement: Supplementary file 9 — Additional file 9: Table S7. GO analyses of DEGs unique to Vd-Z vs CK (307) and Vd-H vs CK (327). [file 12864_2020_6448_MOESM9_ESM.xlsx]

## Sheet: Sheet1
Table S7 GO analyses of DEGs unique to Vd-Z vs CK (307) and Vd-H vs CK (327)
GO_accession	Description	Term_type	Over_represented_pValue	Corrected_pValue	DEG_item	DEG_list	Bg_item	Bg_list	Gene_names
GO analysis of 66 DEGs unique to Vd-Z vs CK (307)
GO:0009237	siderophore metabolic process	biological_process	0.0041011	1	1	44	1	7321	VDAG_05539
GO:0015343	siderophore transmembrane transporter activity	molecular_function	0.0041011	1	1	44	1	7321	VDAG_05539
GO:0015603	iron chelate transmembrane transporter activity	molecular_function	0.0041011	1	1	44	1	7321	VDAG_05539
GO:0019290	siderophore biosynthetic process	biological_process	0.0041011	1	1	44	1	7321	VDAG_05539
GO:0042927	siderophore transporter activity	molecular_function	0.0041011	1	1	44	1	7321	VDAG_05539
GO:0031854	orexigenic neuropeptide QRFP receptor binding	molecular_function	0.0057437	1	1	44	1	7321	VDAG_01382
GO:0000086	G2/M transition of mitotic cell cycle	biological_process	0.0061478	1	1	44	1	7321	VDAG_08211
GO:0010389	regulation of G2/M transition of mitotic cell cycle	biological_process	0.0061478	1	1	44	1	7321	VDAG_08211
GO:0010972	negative regulation of G2/M transition of mitotic cell cycle	biological_process	0.0061478	1	1	44	1	7321	VDAG_08211
GO:0030336	negative regulation of cell migration	biological_process	0.0061478	1	1	44	1	7321	VDAG_08211
GO:0044839	cell cycle G2/M phase transition	biological_process	0.0061478	1	1	44	1	7321	VDAG_08211
GO:1902749	regulation of cell cycle G2/M phase transition	biological_process	0.0061478	1	1	44	1	7321	VDAG_08211
GO:1902750	negative regulation of cell cycle G2/M phase transition	biological_process	0.0061478	1	1	44	1	7321	VDAG_08211
GO:0004375	glycine dehydrogenase (decarboxylating) activity	molecular_function	0.010955	1	1	44	2	7321	VDAG_09297
GO:0006546	glycine catabolic process	biological_process	0.010955	1	1	44	2	7321	VDAG_09297
GO:0009071	serine family amino acid catabolic process	biological_process	0.010955	1	1	44	2	7321	VDAG_09297
GO:0016642	oxidoreductase activity, acting on the CH-NH2 group of donors, disulfide as acceptor	molecular_function	0.010955	1	1	44	2	7321	VDAG_09297
GO:0006109	regulation of carbohydrate metabolic process	biological_process	0.01098	1	1	44	2	7321	VDAG_05082
GO:0040013	negative regulation of locomotion	biological_process	0.011656	1	1	44	2	7321	VDAG_08211
GO:0051271	negative regulation of cellular component movement	biological_process	0.011656	1	1	44	2	7321	VDAG_08211
GO:2000146	negative regulation of cell motility	biological_process	0.011656	1	1	44	2	7321	VDAG_08211
GO:0004161	dimethylallyltranstransferase activity	molecular_function	0.01178	1	1	44	2	7321	VDAG_05082
GO:0003824	catalytic activity	molecular_function	0.011908	1	30	44	3691	7321	VDAG_03762,VDAG_00611,VDAG_09297,VDAG_03483,VDAG_06183,VDAG_01181,VDAG_09840,VDAG_02867,VDAG_05714,VDAG_05799,VDAG_09265,VDAG_01701,VDAG_01293,VDAG_07611,VDAG_01409,VDAG_05357,VDAG_08211,VDAG_10103,VDAG_05170,VDAG_05082,VDAG_02085,VDAG_03939,VDAG_05115,VDAG_00763,VDAG_09295,VDAG_03973,VDAG_06386,VDAG_00047,VDAG_04154,VDAG_07327
GO:0009264	deoxyribonucleotide catabolic process	biological_process	0.01275	1	1	44	2	7321	VDAG_10103
GO:0005381	iron ion transmembrane transporter activity	molecular_function	0.013386	1	2	44	29	7321	VDAG_00611,VDAG_05539
GO:0016787	hydrolase activity	molecular_function	0.015623	1	15	44	1465	7321	VDAG_05115,VDAG_02085,VDAG_03483,VDAG_00611,VDAG_10103,VDAG_05082,VDAG_08211,VDAG_03762,VDAG_01409,VDAG_00047,VDAG_06386,VDAG_07611,VDAG_03973,VDAG_05799,VDAG_09265
GO:0005845	mRNA cap binding complex	cellular_component	0.018233	1	1	44	3	7321	VDAG_03570
GO:0034518	RNA cap binding complex	cellular_component	0.018233	1	1	44	3	7321	VDAG_03570
GO:0019825	oxygen binding	molecular_function	0.0189	1	1	44	3	7321	VDAG_06183
GO:0030599	pectinesterase activity	molecular_function	0.022178	1	1	44	4	7321	VDAG_05799
GO analysis of 109 DEGs unique to Vd-H vs CK (327)
GO:0020037	heme binding	molecular_function	0.0030071	1	5	70	113	7321	VDAG_09344,VDAG_07512,VDAG_04680,VDAG_04967,VDAG_00407
GO:0046906	tetrapyrrole binding	molecular_function	0.00327	1	5	70	116	7321	VDAG_09344,VDAG_04680,VDAG_07512,VDAG_04967,VDAG_00407
GO:0004315	3-oxoacyl-[acyl-carrier-protein] synthase activity	molecular_function	0.0048395	1	2	70	7	7321	VDAG_04957,VDAG_03466
GO:0016053	organic acid biosynthetic process	biological_process	0.0056032	1	5	70	110	7321	VDAG_03466,VDAG_04470,VDAG_07848,VDAG_04957,VDAG_01835
GO:0046394	carboxylic acid biosynthetic process	biological_process	0.0056032	1	5	70	110	7321	VDAG_04957,VDAG_07848,VDAG_01835,VDAG_03466,VDAG_04470
GO:0009439	cyanate metabolic process	biological_process	0.0064224	1	1	70	1	7321	VDAG_08312
GO:0005506	iron ion binding	molecular_function	0.0093529	1	4	70	116	7321	VDAG_04680,VDAG_09344,VDAG_07512,VDAG_00407
GO:0051259	protein oligomerization	biological_process	0.010724	1	2	70	20	7321	VDAG_02554,VDAG_05876
GO:0016705	oxidoreductase activity, acting on paired donors, with incorporation or reduction of molecular oxygen	molecular_function	0.011707	1	5	70	176	7321	VDAG_05396,VDAG_04680,VDAG_09344,VDAG_07512,VDAG_00407
GO:0003879	ATP phosphoribosyltransferase activity	molecular_function	0.012804	1	1	70	2	7321	VDAG_04470
GO:0016491	oxidoreductase activity	molecular_function	0.013172	1	16	70	983	7321	VDAG_09344,VDAG_03466,VDAG_01322,VDAG_05396,VDAG_07512,VDAG_09916,VDAG_00407,VDAG_01835,VDAG_01346,VDAG_10285,VDAG_04967,VDAG_01121,VDAG_04680,VDAG_04470,VDAG_07848,VDAG_10407
GO:0009029	tetraacyldisaccharide 4'-kinase activity	molecular_function	0.013351	1	1	70	2	7321	VDAG_07962
GO:0004312	fatty acid synthase activity	molecular_function	0.0135	1	2	70	9	7321	VDAG_03466,VDAG_04957
GO:0005975	carbohydrate metabolic process	biological_process	0.014309	1	9	70	402	7321	VDAG_07242,VDAG_07962,VDAG_01835,VDAG_05396,VDAG_06252,VDAG_06934,VDAG_07969,VDAG_02499,VDAG_10285
GO:0044283	small molecule biosynthetic process	biological_process	0.014615	1	5	70	151	7321	VDAG_03466,VDAG_04470,VDAG_01835,VDAG_04957,VDAG_07848
GO:0004089	carbonate dehydratase activity	molecular_function	0.019146	1	1	70	3	7321	VDAG_05801
GO:0002694	regulation of leukocyte activation	biological_process	0.020082	1	1	70	3	7321	VDAG_03663
GO:0050865	regulation of cell activation	biological_process	0.020082	1	1	70	3	7321	VDAG_03663
GO:0051249	regulation of lymphocyte activation	biological_process	0.020082	1	1	70	3	7321	VDAG_03663
GO:0034618	arginine binding	molecular_function	0.02084	1	1	70	2	7321	VDAG_05876
GO:0004553	hydrolase activity, hydrolyzing O-glycosyl compounds	molecular_function	0.021327	1	6	70	246	7321	VDAG_02499,VDAG_07969,VDAG_05396,VDAG_06252,VDAG_07242,VDAG_04332
GO:0009312	oligosaccharide biosynthetic process	biological_process	0.022212	1	2	70	15	7321	VDAG_07962,VDAG_01835
GO:0016620	oxidoreductase activity, acting on the aldehyde or oxo group of donors, NAD or NADP as acceptor	molecular_function	0.023432	1	2	70	33	7321	VDAG_01322,VDAG_07848
GO:0016798	hydrolase activity, acting on glycosyl bonds	molecular_function	0.024765	1	6	70	253	7321	VDAG_04332,VDAG_07242,VDAG_06252,VDAG_05396,VDAG_02499,VDAG_07969
GO:0009432	SOS response	biological_process	0.025447	1	1	70	4	7321	VDAG_08796
GO:0019855	calcium channel inhibitor activity	molecular_function	0.025516	1	1	70	4	7321	VDAG_07512
GO:0006633	fatty acid biosynthetic process	biological_process	0.026192	1	2	70	18	7321	VDAG_03466,VDAG_04957
GO:0046649	lymphocyte activation	biological_process	0.026377	1	1	70	4	7321	VDAG_03663
GO:0009311	oligosaccharide metabolic process	biological_process	0.03076	1	2	70	21	7321	VDAG_07962,VDAG_01835
GO:0033588	Elongator holoenzyme complex	cellular_component	0.031708	1	1	70	5	7321	VDAG_08796
