# Supplementary material for: Transcriptomic analysis of gene expression of Verticillium dahliae upon treatment of the cotton root exudates
Source: BMC Genomics. 2020 Feb 12;21:155. doi: 10.1186/s12864-020-6448-9 (PMC7017574; doi:10.1186/s12864-020-6448-9)
Supplement: Supplementary file 10 — Additional file 10: Table S8. The most enriched GO terms of the 26 DEGs with known functions. [file 12864_2020_6448_MOESM10_ESM.xlsx]

## Sheet: Sheet1
Table S8 The most enriched GO terms of the 26 DEGs with known functions
GO_accession	Description	Term_type	Over_represented_pValue	Corrected_pValue	DEG_item	DEG_list	Bg_item	Bg_list	Gene_names
GO:0071949	FAD binding	molecular_function	0.0010278	1	3	20	79	7321	VDAG_02063,VDAG_05832,VDAG_09806
GO:0034470	ncRNA processing	biological_process	0.0012068	1	4	20	174	7321	VDAG_05832,VDAG_05829,VDAG_09806,VDAG_02981
GO:0034660	ncRNA metabolic process	biological_process	0.0031204	1	4	20	221	7321	VDAG_02981,VDAG_09806,VDAG_05829,VDAG_05832
GO:0005185	neurohypophyseal hormone activity	molecular_function	0.0062358	1	1	20	1	7321	VDAG_03099
GO:0005179	hormone activity	molecular_function	0.006858	1	2	20	32	7321	VDAG_09806,VDAG_03099
GO:0008033	tRNA processing	biological_process	0.0069174	1	3	20	139	7321	VDAG_09806,VDAG_05829,VDAG_05832
GO:0006396	RNA processing	biological_process	0.0081614	1	4	20	296	7321	VDAG_05829,VDAG_09806,VDAG_02981,VDAG_05832
GO:0003824	catalytic activity	molecular_function	0.009213	1	16	20	3691	7321	VDAG_05829,VDAG_08712,VDAG_05832,VDAG_01200,VDAG_09806,VDAG_07183,VDAG_04598,VDAG_07854,VDAG_02528,VDAG_05836,VDAG_02063,VDAG_07344,VDAG_06907,VDAG_03975,VDAG_02981,VDAG_05008
GO:0048478	replication fork protection	biological_process	0.0095156	1	1	20	4	7321	VDAG_02520
GO:0050660	flavin adenine dinucleotide binding	molecular_function	0.0099924	1	3	20	177	7321	VDAG_02063,VDAG_05832,VDAG_09806
GO:0008237	metallopeptidase activity	molecular_function	0.012845	1	2	20	61	7321	VDAG_07183,VDAG_03975
GO:0008156	negative regulation of DNA replication	biological_process	0.013127	1	1	20	5	7321	VDAG_02520
GO:0051053	negative regulation of DNA metabolic process	biological_process	0.013127	1	1	20	5	7321	VDAG_02520
GO:0090329	regulation of DNA-dependent DNA replication	biological_process	0.013127	1	1	20	5	7321	VDAG_02520
GO:2000104	negative regulation of DNA-dependent DNA replication	biological_process	0.013127	1	1	20	5	7321	VDAG_02520
GO:0006399	tRNA metabolic process	biological_process	0.015963	1	3	20	186	7321	VDAG_09806,VDAG_05829,VDAG_05832
GO:0045005	DNA-dependent DNA replication maintenance of fidelity	biological_process	0.021532	1	1	20	7	7321	VDAG_02520
GO:0005184	neuropeptide hormone activity	molecular_function	0.021621	1	1	20	6	7321	VDAG_03099
GO:0008649	rRNA methyltransferase activity	molecular_function	0.026227	1	1	20	11	7321	VDAG_02981
GO:0004659	prenyltransferase activity	molecular_function	0.032216	1	1	20	12	7321	VDAG_05836
GO:0045934	negative regulation of nucleobase-containing compound metabolic process	biological_process	0.033569	1	1	20	13	7321	VDAG_02520
GO:0006275	regulation of DNA replication	biological_process	0.034206	1	1	20	10	7321	VDAG_02520
GO:0051052	regulation of DNA metabolic process	biological_process	0.034206	1	1	20	10	7321	VDAG_02520
GO:0004181	metallocarboxypeptidase activity	molecular_function	0.03463	1	1	20	15	7321	VDAG_07183
GO:0008235	metalloexopeptidase activity	molecular_function	0.036767	1	1	20	16	7321	VDAG_07183
GO:0007091	metaphase/anaphase transition of mitotic cell cycle	biological_process	0.039316	1	1	20	16	7321	VDAG_08529
GO:0010965	regulation of mitotic sister chromatid separation	biological_process	0.039316	1	1	20	16	7321	VDAG_08529
GO:0030071	regulation of mitotic metaphase/anaphase transition	biological_process	0.039316	1	1	20	16	7321	VDAG_08529
GO:0031145	anaphase-promoting complex-dependent proteasomal ubiquitin-dependent protein catabolic process	biological_process	0.039316	1	1	20	16	7321	VDAG_08529
GO:0032434	regulation of proteasomal ubiquitin-dependent protein catabolic process	biological_process	0.039316	1	1	20	16	7321	VDAG_08529
